# Supplementary material for: Identification and Characterization of 63 MicroRNAs in the Asian Seabass Lates calcarifer
Source: PLoS One. 2011 Mar 11;6(3):e17537. doi: 10.1371/journal.pone.0017537 (PMC3055879; doi:10.1371/journal.pone.0017537)
Supplement: Table S1 — Primer sequences used for cloning and analyzing the expression of the Asian seabass miRNAs. (XLS) [file pone.0017537.s003.xls]

## Sheet: Sheet1
Table S1. Primer sequences used for cloning and analyzing the expression of the Asian seabass miRNAs
Primer name	Sequences (5'-3')	Expected product size(bp)	Tm
Degenerated primers used for amplification of pre-miRNA sequences
cmr1f	GTRKACATACTTCTTTATRTRCCCATATG	66	59
cmr1r	ATACATACTTCTTTACATTCCATAG		57
cmr7f	CTTGCTKCTGTGTGGAAGACT	73	61
cmr7r	GGCAGACYGTGATTTGTTGTCA		61
cmr9f	GTTGYTATCTTTGGTTATCTAGCTGTATG	70	62
cmr9r	YTACTTTCGGTTATCTAGCTTTATGA		58
cmr10f	TGAGGTGGMTCGTCGTC	96	60
cmr10r	CAKCGCCCATAGACTCC		61
cmr15af	CTGGTGATGCTGTAGCAG	71	60
cmr15ar	TGCGGCAGCACAGYATGGC		65
cmr15bf	GTCTGTCGTCATCTTTTTATTTAGCC	134	62
cmr15br	GCTGTCATGTTAATGGAGAAACTC		61
cmr15cf	CCTTAGACCGCTAAAGCAG	83	60
cmr15cr	CCTTAAAACTCTAGAGCAGCAA		59
cmr16f	GTGCTKTAGCAGCAYGTAAATATTG	78	60
cmr16r	CTTTGCTTCAGCAGCACGA		60
cmr17f	TGTATTGYCAAAGTGCTTACAGTG	74	60
cmr17r	GTAYTGCTRKAAGTGCCTCCA		59
cmr18f	TACKGCTTTRTGCTAAGGTGCAT	77	59
cmr18r	CCAGAAGGRGCACTTAGG		60
cmr19af	TGGTGCAGTTCTCTGCTAG	87	60
cmr19ar	AGCAGGCCACCATCAGTTTTG		63
cmr19bf	GGTCAGTTTTGCTGGTTTGC	77	60
cmr19br	GCTGCCACAATCAGTTTTGC		60
cmr19cf	TGGAAAAGCCCTGTTATCTGG	105	61
cmr19cr	TGGTTTGTCCCTGGCG		59
cmr19df	GTTGTGTGGCGGTCAG	87	59
cmr19dr	GTAGCGCAGCGCTCAG		62
cmr20f	TAAAGTGCTTATAGTGCAGGTAG	71	59
cmr20r	AKCTAGAAGTACTWSAAGTGCTCA		58
cmr21f	ATAGCTTATCAGACTGGTGTTGG	80	61
cmr21r	CAGCCTWCAGACTGTTGTC		60
cmr22af	GCCGACCTACAGCAGTT	81	60
cmr22ar	CCACAACAGTTCTTCAGCTG		60
cmr23-1f	GGGAGGGTTCCTGGC	78	62
cmr23-1r	GTGGAAATCCCTGGCAATG		60
cmr24-2f	GTCTCCTGTGCCTGCT	68	59
cmr24-2r	CCCTGTTCCTGCTGAAC		60
cmr25f	YTGAGAGGCGGAGACTTG	73	60
cmr25r	CGSCACTGTCAGACCG		59
cmr26f	GCCTGGTTCAAGTAATCCAG	63	60
cmr26r	ACAAGTAAYCAAGAATAGGCCG		59
cmr27af	TCTGGATATGATGTCTGCTGAAG	129	61
cmr27ar	CTGGCTGATTTCGAGTGTG		60
cmr27bf	CAGAGCTTAGCTGATTGGTG	65	60
cmr27br	TGCAGAACTTAGCCACTGTGAAC		63
cmr27cf	GGCGGCAGGACTTAAC	68	59
cmr27cr	GCAGAACTTAACCACTGTGAAC		61
cmr27df	TTCTGAGCGGGTGCAGAG	88	62
cmr27dr	TTCTTTTCGGGTGAAGAACTTAG		59
cmr27ef	GTCATCACTCGCTCACG	106	60
cmr27er	GTCATCCCGTTCACTCCA		60
cmr29af	GTCATCCCGTTCACTCCA	96	60
cmr29ar	TGAAGAATTGATCCCCAGTCAT		59
cmr29b-1f	CTCCAGAAGCTGGTTTCA	80	58
cmr29b-1r	CCCCAAGAACACTGATTTC		58
cmr30f	CTTCAGGRAGTGTAAACATCCTAC	75	61
cmr30r	GRSAGYGCAAACAGTCCCAC		60
cmr31f	GAAGAGATGGCAAGATGTTGG	72	61
cmr31r	CAGAAATGGCAATATGGAGGCAT		61
cmr34bf	GGTTGGTCTGTAGGCAGT	85	60
cmr34br	TGTAGGTTGTTGTGTTGGCAG		61
cmr34cf	TGCTGTGTGGTCACCAG	84	60
cmr34cr	TACTAGCCTTCACCTGGTAG		60
cmr34f	CTGCTGTGAGTGGTTCTC	98	60
cmr34r	AAGGTGACGAGTTTCTGCG		60
cmr92f	GTTGGGAKWGGTAGCAATGC	57	60
cmr92r	ACAGGCCGGGACAAGTG		62
cmr93f	GTGTGTGTTAAAAGTGCTGTTTG	74	59
cmr93r	GTGTGTGTTGTGAAGTGCTG		60
cmr96f	TTTTGGCACTAGCACATTTTTGC	79	59
cmr96r	GTCTGTCTTSTCCYATATTGGCAC		61
cmr99bf	CACTTGTCACAAACCCGTAG	80	60
cmr99br	CACAGTGACAGAGACCCAC		62
cmr99f	GCCACTTGTCATTAACCCG	84	60
cmr99r	ACCACAGAGACAGAGACC		60
cmr100f	ACAAACCCGTAGATCCGAAC	70	60
cmr100r	CACACAGACASATACCTATAGATAC		60
cmr101af	TGCCCTGGTTCAGTTATCAC	75	60
cmr101ar	AGCCATCCTTCAGTTATCACAG		61
cmr101bf	TGTCCATTTTCRGTTATCATGGTAC	68	60
cmr101br	CTTCAGTTATCATAGTACTGTACTTG		60
cmr103f	GCCTCTTTACRGTGCTGC	60	60
cmr103r	TCATAGCCCTGTACAATGCTG		61
cmr107f	TCTGTSTGCTSTGAGCTTCTTTACAG	77	61
cmr107r	GCKGTGATAGCCCTGTAC		60
cmr122f	GAGCTRTGGAGTGTGACAATG	67	61
cmr122r	GCTATTTAGTGTGATAATGGCGTT		59
cmr124-1f	GTGTTCACAGYGGACCTTG	58	60
cmr124-1r	TTGGCATTCACCGCGTG		60
cmr124-2f	TCYTCGTGTTCACAGCGGA	67	60
cmr124-2r	CTCTCTTGGCATTCACCG		60
cmr125af	TGTCCCTGAGACCCTTAAC	53	60
cmr125ar	AGGACCTCACCTGTGACC		62
cmr125bf	CTCTCMTTCCCTGAGACC	64	60
cmr125br	CCRAGAACCCAACCCG		59
cmr126f	CCATTATTACTTTTGGTACGCGC	60	61
cmr126r	GCATTATTACTCACGGTACGAG		61
cmr128f	GSYKGSRKACGGGGCCG	69	60
cmr128r	AAAAGAGACCGGTTCACTGTGA		61
cmr129f	TCTTTTTGCGGTCTGGGC	65	60
cmr129r	CTTTTTGGGGTAAGGGCTTC		60
cmr130f	TGTTGTTGTCCTCTGCCCTTT	79	61
cmr130r	CAGCCAATGCCCTTTTAATATTG		59
cmr132f	ACCGTGGCWTTAGATTGTTACTG	69	61
cmr132r	GCGACCATGGCTGTAGA		60
cmr133f	CCAMAATGCTTTGCTAAAGCTGG	81	61
cmr133r	AGCTACAGCTGGTTGAAGG		60
cmr135af	TGCTGTGTTTTATGGCTTTCTATTC	79	60
cmr135ar	CTCTGTACCCAATGGCTTTAG		61
cmr135bf	TGCVCYGTATGGCTTTTTATTCC	69	59
cmr135br	GTGCATGGCTTCCATCC		60
cmr137f	ACGGGTATTCTTGGGTKGATAATAC	70	61
cmr137r	ACTCTCCTCRACTACGCG		60
cmr138f	TGTGTGCTGCAGCTGGT	87	60
cmr138r	TGTGGTGCCACCCTGG		62
cmr139f	CTGTATTCTACAGTGCATGTGTC	69	61
cmr139r	GTTATTCCAACAGCGCTGC		60
cmr140f	GTCAGTGGTTTTACCCTATGG	67	61
cmr140r	CCCGTCCGTGGTTCTAC		62
cmr141f	GTCTCTAGGGTACATCTTACC	82	61
cmr141r	TCACCAGAGTGCATCGTTAC		60
cmr142af	CAGTGCWGTCAYYCATAAAGTAG	84	59
cmr142ar	CAGTRCACTCATCCATAAAGTAG		59
cmr144f	GACAGGATATCATCKWATACTGTAAGTT	70	60
cmr144r	CCCTGGATAGTACATCATCTATAC		61
cmr145f	TCAGTCTTCATCATTTCCTCATC	113	59
cmr145r	TCAGTAGTCCACCCCCAAC		62
cmr146af	AGTTTGTTTTGAGCACTTTTCCC	113	59
cmr146ar	GAATTTGTAGCAGACATTAAACAGA		58
cmr146bf	GCTCTTGGCTTTGAGAACTG	80	60
cmr146br	GCATCCAAACTTAAGAACTGAAC		59
cmr148f	CTTTCCAARTAAAGTTCTGTGATACAC	79	60
cmr148r	ACTCCCAAAACAAAGTTCTGTAATG		60
cmr150f	CATCTCCGTCTCTCCCAATC	64	62
cmr150r	CAAACCCCGTCCAGCGT		62
cmr152f	GGSYYAAGTTCTGTGATACACTC	66	59
cmr152r	CAAAGTTCTGTYATGCACTGACTA		59
cmr153af	GCCAGTGTCATTTTTTGTGATGT	73	59
cmr153ar	CCAATGATCACTTTTGTGACTATG		59
cmr155f	TGGTGCAGGTTTAATGCTAATCG	78	61
cmr155r	TAGCGCAAGATTAATGCTAACAG		59
cmr181f	GKGAACATTCAACGCTGTCG	68	60
cmr181r	GGTACAVTCAACRSTCGATGGTTT		60
cmr182f	GTRTTTGGCAATGGTAGAACTCA	69	59
cmr182r	GTAGTTGGCAAGTCTAGAACC		61
cmr183f	CTGTGTATGGCACTGGTAG	61	60
cmr183r	GCCCTWTGGTAATTCACTGATAG		61
cmr184f	CACRTCTCCTTATCACTTTTCCA	69	59
cmr184r	CCCTTATCAGTTCTCCGTC		60
cmr187f	GGCTGCAACACAGGACA	64	60
cmr187r	CACTGGCTGCAACACAAG		60
cmr190f	TCTGTYTGATATGTTTGATATATTAGGTTG	68	59
cmr190r	CTGTAGGAATATGTTTGATATATAGTTGG		60
cmr192f	GGTGATGACCTATGAATTGACAG	67	61
cmr192r	CAGTGGCCTACAGAACTG		60
cmr193f	GYTGGGTCTTTGCGGG	63	59
cmr193r	CTGGGACTTTGTAGGCC		60
cmr194f	GCKCGCTGGRTGTAACAG	82	60
cmr194r	GGTGGACTCTCTGCAG		59
cmr196a-1f	GCTGGWGCGTGGTTTAG	82	60
cmr196a-1r	CTGACGTAATCAAGGCAGTTTC		61
cmr196a-2f	TCGAGTGGTTTAGGTAGTTTCA		59
cmr196a-2r	TGGGGCAATTAAGACAGTTTCA		59
cmr199-1f	CCAGTGTTCAGACTACCTG	63	60
cmr199-1r	GTCTAACCAATGTGCAGACTAC		61
cmr199-2f	CGCCTGCCCAGTGTTC	73	62
cmr199-2r	CCAGCCTAACCAATGTGC		60
cmr199-3f	GCCTGCCCAGTGTTCAG	63	62
cmr199-3r	CCAATGTGCRGACTACTGTTC		61
cmr200af	CCATCTTACCBGACAGTGC	65	60
cmr200ar	MAAACATCGTTACCAGACAGTGT		59
cmr200bf	TCTCCATCTTACGAGGCAG	67	60
cmr200br	ATCATCATCATTACCAGGCAGT		59
cmr200cf	TGGATGCCTGGCTCCATC	85	62
cmr200cr	TAGATGACCATCTGCATCATTACC		61
cmr202f	CTGTTCCTTTTTCCTATGCATATAC	74	60
cmr202r	GCCCCATTTTCCCATGC		60
cmr203f	AGTGGTTCTYAACAGTTCAACAG	61	59
cmr203r	TCAAGTGGTCCTRAACATTTCAC		59
cmr204bf	ATGTGACCTATGGACTTCCC	86	60
cmr204br	GTATGACAACTGGGCAACC		60
cmr204f	TCATGTGACCTGTGGACTTC	93	60
cmr204r	GCGAATGATGACGCCTG		60
cmr205f	TTCTATCCTTCATTCCACCGG	70	61
cmr205r	TYTCYTACACTTCACACCACTGA		59
cmr206-1f	GAATGTTGCCTCTTGTGAAGAC	87	61
cmr206-1r	CCTGAAACCACACACTTCC		60
cmr206-2f	GAGTTGGCTGTTGCTTATTGAGA	109	61
cmr206-2r	GATGATGATGAGATCTCACTGAAG		61
cmr210f	CAGGTRAGCCACTGACTAAC	69	60
cmr210r	GTTAGCCGCTGTCACAC		60
cmr212f	CTTGGCTCTAGACTGCTTAC	77	60
cmr212r	CGTCAGTAGCCATGACTG		60
cmr214f	GTSTGTCTGCCTGTCTACAC	81	60
cmr214r	GGCTGCCATCTGTCTG		59
cmr216af	AATCTCAGCTGGCAACTGTG	72	60
cmr216ar	CTGTGTGTKAGCAKAAYCCCAG		61
cmr216bf	TAATCTCTGCAGGCAACTGTG	69	61
cmr216br	AYARACTGCWSAAYCTCTYCAGGT		58
cmr217f	GRTGATACTGCATCAGGAACTG	72	61
cmr217r	ATGCTGAWGGSARTGCATCAGG		61
cmr218a-1f	CRGCTGTCTCTTGTGCTTGA	79	60
cmr218a-1r	GGTCCCTGGYGCTTGA		59
cmr218a-2f	GGGTTGTTCCTTTGTGCTTG	79	60
cmr218a-2r	CCATGGTGCTTGACAGAAC		60
cmr218bf	GGACMCCATTGTGCTTGATC	67	60
cmr218br	CCAARGTGCTTGGCACAAC		60
cmr219f	TGATTGTCCAAACGCAATTCTTG	72	59
cmr219r	CAGSRRCRTGATGTCCAKSCACAA		59
cmr220f	GACAGTGTGGCGTTGTAG	111	60
cmr220r	CATCAGTAAGATCCGCGAG		60
cmr221f	TGAACCTGGCATACAATGTAGA	67	59
cmr221r	GAAACCCAGCAGACAATGTAG		61
cmr222f	TGCTCAGTAGKCAGTGTAGATC	59	61
cmr222r	ACCCAGTAGCCAGATGTAG		60
cmr223f	CWCTTAGWGTATTTGACARRCTGT	71	58
cmr223r	CTTGGGGTATTTGACAAACTGA		59
cmr301af	GCTGTTAACAGGTGCTCTG	85	60
cmr301ar	CTGCTCTCAGACGCTTTG		60
cmr301f	GGTCAGCTGCTYTGACAATG	70	60
cmr301r	GCTWTGACAATACTATTGCACTGC		61
cmr338f	GGATTCTCCCTGCAACAAC	77	60
cmr338r	CCCGCAACAAAATCACTGATG		61
cmr363f	GTCTTGCTGTTTTCGGGTG	127	60
cmr363r	CAAACGCAGGTAATGGAATCC		61
cmr365f	AAGTCAGCAAGAAAAGTGAGGG	99	61
cmr365r	GTTGASMAYTGCAAGAGCAATAAGGAT		60
cmr375f	TGTACTTGYYTCACGTTGAGCC	83	61
cmr375r	TGCAYCTGCRTAACGCGAG		60
cmr429f	CYTGTTGATRGRCGTCTTACCAG	76	61
cmr429r	ATGGACGGCATTACCAGACA		60
cmr430af	WCTATCGGTRCCCTCACAAA	103	58
cmr430ar	AGACAACATTCTCTTGTAGCACA		59
cmr430bf	TCAACTCTAACTTTAGCATCTTTCT	64	58
cmr430br	CATCTACCCCAAYTTGATAGCAC		61
cmr430f	CCGTCAGGCTTTCACAAG	108	60
cmr430r	TCACTTGAAACTACCCCAAC		58
cmr451f	AGAGGCGGCGAAACCG	60	62
cmr451r	AAAGGCAGCAGAACCCTTAC		60
cmr454f	ATCCTAATTCTTGGGACCCTA	122	59
cmr454r	CTGAAGGTACAACCTAAAACC		59
cmr455f	TCCCTGRTGTGAGGGTATG	85	60
cmr455r	CCWTGAGGMAAGTGTATATGCC		61
cmr456f	GCTGGTTGTGTGTGCAG	85	60
cmr456r	GCTGGGTACGTGACAACCA		62
cmr457af	TGCCTGACAGAAGCAGC	83	60
cmr457ar	TGTCTGACGGGAGCAG		59
cmr458f	GTGCAGAYRGCAGCGC	69	59
cmr458r	GCAGWACCATTYAAAGAGCTATG		59
cmr459f	CCTCTTGCTCTCAGTAACAAG	81	61
cmr459r	AACCTTAACCCCAGTAACAGAGA		61
cmr460f	CRGYTCCTGCATTGTACACAC	77	61
cmr460r	CTCCACAGCATCCACATTG		60
cmr461f	GAAAATCAGGAATGGGCTAAATG	79	59
cmr461r	CTTATTTTGTATTACCTGGTCTGGAC		61
cmr462f	GTCTGGATGGTAACGGAAC	102	60
cmr462r	ATCTCAATGAGCTCCTGCAAG		61
cmr489f	TGGCYTGGTGGTCGTATG	73	60
cmr489r	GTTTAGCAGCCGTACATATGATG		61
cmr499f	TGAGAGGGAGGCAGTTAAGAC	89	63
cmr499r	ACTCAGAACAGGAGCCAGC		62
cmr722f	GGAACGGAGTGGAATTTGAAAC	91	61
cmr722r	AGAACGGAGCGAAATCTGAAAC		61
cmr723f	TGCGTAGAGATAAAGACAGTT	89	57
cmr723r	TCTGTGCTTATCTCTACAAGCA		59
cmr724f	CAGCAGACTGGATTTAAAGGG	67	61
cmr724r	AAGGAAGGTGTGGCTGTTC		60
cmr725f	CTGCAGTGCACATTGCTAG	80	60
cmr725r	CTGCAGCGCGCACTAC		62
cmr726f	TCAGTCGTATGCCTGGAATTC	87	61
cmr726r	AGTCAACATATAGGCTCAAGACG		61
cmr727f	CTGTATGTCATTTTCAGTCTTCAA	91	58
cmr727r	CTGTACAGCACTTTAAGTCTTCAAC		61
cmr728f	CATCTTCTGAGGAAATGTAGTAGA	83	59
cmr728r	CACCTCTTGAGAAAACGTAGTGTA		61
cmr729f	CGTCAAGGGCCATCCA	99	59
cmr729r	CATCACCATTCTGTAACCCAG		61
cmr730f	GGGTTCTCCGGTCTCCT	84	62
cmr730r	GAGTCCCCTAGCCTCC		62
cmr731f	TGATGCTGATCTGGAATGACAC	90	61
cmr731r	TGATGCCAATCTTGGCTGAC		60
cmr732f	AGATAAAGTTCCACCGAGGG	85	60
cmr732r	AAATACATCTCCACCGAGAGTTC		61
cmr733f	TGGCTTTTCCGTAGTGTCG	95	60
cmr733r	TGGCACCGAGGTGACC		62
cmr734f	TGATATTGAGAGCTGAACCATTC	93	59
cmr734r	TGATACCAAGAACGGTACGATTC		61
cmr735f	GGCTGGTCCGAAGGC	63	62
cmr735r	GACTGGTCAAGTTTAGCGG		60
cmr736f	TCTACTGACAGAGAAGCTTTTTGT	80	59
cmr736r	CCTACTAACAGAAAAACTTTTTGTTCGTC		62
cmr737f	CCACAGCTGCTGTGCTGTT	96	62
cmr737r	CCATCTATCTGCGCAGTATTTTC		61
cmr738f	GCTACGGCCCGCGT	98	61
cmr738r	GCCGAGGCACCGCG		64
cmr740f	GCATTTGTGTGCATAAAAAGTGG	109	59
cmr740r	CTGGTACCATACGGTATGG		60
clet7ef	TGAGRTAGTAGATTGAATAGTTGTGG	79	60
clet7er	CCTTRGGAAAGACAGTAGATTGTATAG		62
clet7gf	TGGRATGAGGTAGTAGTTTGTATAG	75	60
clet7gr	GAAAGACAGTAGRCTGTATAGTTATC		60
clet7hf	GTGAGGTAGTAAGTTGTGTTGTTG	81	61
clet7hr	GAAGGCAGTAARTTGTATAGTTATCTC		60
clet7jf	GTCTGAGGTAGTTKTTTGTACAG	77	59
clet7jr	GCAGTMRYYTGTACAGTTAGCTC		59
Gene-specific RT primer cocktail
miR-181a3-RT3	CTGGAATTCGCGGTTAAAAAACTCA
miR-181a2-RT3	CTGGAATTCGCGGTTAAAACTCACC
miR-103-RT3	CTGGAATTCGCGGTTAAAATAGCCC
miR-192-RT3	CTGGAATTCGCGGTTAAAGGCTGT
miR199a15pRT3	CTGGAATTCGCGGTTAAAGAACAG
miR-145-RT3	CTGGAATTCGCGGTTAAAGGGATTC
miR-124a-RT3	CTGGAATTCGCGGTTAAATGGCATT
miR-124e-RT3	CTGGAATTCGCGGTTAAATTGGCAT
miR-124d-RT3	CTGGAATTCGCGGTTAAACTGGCAT
miR-124b-RT3	CTGGAATTCGCGGTTAAAATGGCAT
miR-101b1-RT3	CTGGAATTCGCGGTTAAAGTCAGTT
miR-16-RT3	CTGGAATTCGCGGTTAAACGCCAAT
miR-183b-RT3	CTGGAATTCGCGGTTAAAAGTGAAT
miR-183a-RT3	CTGGAATTCGCGGTTAAACAGTGAA
miR-148b-RT3	CTGGAATTCGCGGTTAAATCAAAGT
miR-126a-3p-RT3	CTGGAATTCGCGGTTAAACATTATT
miR-126c-3p-RT3	CTGGAATTCGCGGTTAAATGCATTA
Let7-a3-RT3	CTGGAATTCGCGGTTAAAACTATAC
let-7a2-RT3	CTGGAATTCGCGGTTAAACACTATA
let-7b-RT3	CTGGAATTCGCGGTTAAAACCACAC
let-7a1-RT3	CTGGAATTCGCGGTTAAATCAACCA
miR-1-RT3	CTGGAATTCGCGGTTAAAATACATAC
miR-184b-RT3	CTGGAATTCGCGGTTAAATCCCTTA
miR-184a-RT3	CTGGAATTCGCGGTTAAACTCCCTT
miR-724a-RT3	CTGGAATTCGCGGTTAAAAACAGTC
miR-26a-RT3	CTGGAATTCGCGGTTAAAAGCCTAT
miR-182b-RT3	CTGGAATTCGCGGTTAAATGTGGG
sbmir23RT3	CTGGAATTCGCGGTTAAAGGAAATC
sbmir181RT3	CTGGAATTCGCGGTTAAACACCAA
sbmir99RT3	CTGGAATTCGCGGTTAAAACACAAG
sbmir122RT3	CTGGAATTCGCGGTTAAATATTTAG
sbmir199RT3	CTGGAATTCGCGGTTAAATAACCAA
sbmir222RT3	CTGGAATTCGCGGTTAAAAGACCCA
sbmir221RT3	CTGGAATTCGCGGTTAAAGAAACC
sbmir839RT3	CTGGAATTCGCGGTTAAAGGGAAC
sbmir301RT3	CTGGAATTCGCGGTTAAAAACTATAC
sbmir23a-RT3	CTGGAATTCGCGGTTAAATTGGAAATC
sbmir9RT3	CTGGAATTCGCGGTTAAATTACAGCT
sbmir221bRT3	CTGGAATTCGCGGTTAAAAAACCCA
sbmir101RT3	CTGGAATTCGCGGTTAAACAGTTAT
sbmir20aRT3	CTGGAATTCGCGGTTAAACTACCTG
sbmir200bRT3	CTGGAATTCGCGGTTAAAATCATCA
sbmir29bRT3	CTGGAATTCGCGGTTAAAACACTGA
sbmir29cRT3	CTGGAATTCGCGGTTAAATAACCGA
sbmir21aRT3	CTGGAATTCGCGGTTAAATGCCAAC
sbmir21bRT3	CTGGAATTCGCGGTTAAAGCCAACA
sbmir21cRT3	CTGGAATTCGCGGTTAAACCAACAC
sbmir128bRT3	CTGGAATTCGCGGTTAAAAAAGAGA
sbmir128aRT3	CTGGAATTCGCGGTTAAAAAAAAGAG
sbmir125bRT3	CTGGAATTCGCGGTTAAACACAAGT
sbmir139RT3	CTGGAATTCGCGGTTAAAACTGGAG
sbmir9aRT3	CTGGAATTCGCGGTTAAATCATACA
sblet7a-1RT3	CTGGAATTCGCGGTTAAAAACTATAC
sblet7b-1RT3	CTGGAATTCGCGGTTAAACCACAC
sblet7b-2RT3	CTGGAATTCGCGGTTAAAAAACCAC
sblet7a-4RT3	CTGGAATTCGCGGTTAAAAAACTAT
sblet7dRT3	CTGGAATTCGCGGTTAAATAACCAT
sblet7iRT3	CTGGAATTCGCGGTTAAACAGCACA
sbmir23bRT3	CTGGAATTCGCGGTTAAAGTGGTAA
sbmir142-3p1RT3	CTGGAATTCGCGGTTAAATCCATAA
sbmir865-3pRT3	CTGGAATTCGCGGTTAAATTGGATA
sbmir139-5P1RT3	CTGGAATTCGCGGTTAAACTGGAGA
sbmir139-5P2RT3	CTGGAATTCGCGGTTAAACCTGGAG
sbmir139-5P3RT3	CTGGAATTCGCGGTTAAAACTGGAG
sbmir128-1RT3	CTGGAATTCGCGGTTAAAAAAGAGA
sbmir128-2RT3	CTGGAATTCGCGGTTAAAAAAAGAG
sbmir27dRT3	CTGGAATTCGCGGTTAAAGAAGAAC
sbmir194RT3	CTGGAATTCGCGGTTAAATCCACAT
sbmir465-5pRT3	CTGGAATTCGCGGTTAAACGCACAG
sbmir100RT3	CTGGAATTCGCGGTTAAATCACAAG
sblet7d2RT3	CTGGAATTCGCGGTTAAAAACCATA
testp1a7RT3	GACTAGCTGGAATTCGCGGTTAAAACCTGT
testp1a5RT3	GACTAGCTGGAATTCGCGGTTAAAATCTGT
testp1b11RT3	GACTAGCTGGAATTCGCGGTTAAAAACAAC
Gene-specific q-RT-PCR primer
MiRNA name	5' qRT-PCR primer	3' qRT-PCR primer
lcal-let-7a	GATCGTGAGATGGGTGAGGTAGTAG	CTGGAATTCGCGGTTAAAACTATACAACC
lcal-let-7b	GATCGTGAGATGGGTGAGGTAGTAG	CTGGAATTCGCGGTTAAACACTATACAAC
lcal-let-7c	GATCGTGAGATGGGTGAGGTAGTAG	CTGGAATTCGCGGTTAAATCAACCACACAAC
lcal-let-7d	GATCGTGAGATGGGTGAGGTAGTAG	CTGGAATTCGCGGTTAAAACTATACAAAC
lcal-let-7e	GATCGTGAGATGGGTGAGGTAGTGG	CTGGAATTCGCGGTTAAAACTATACAACCC
lcal-let-7f	GATCGTGAGATGGGTGAGGTAGTAAG	CTGGAATTCGCGGTTAAAAACTATACAACT
lcal-let-7g	GATCGTGAGATGGGtGAGGtAGtAG	CTGGAATTCGCGGTTAAAAACTATACAACCt
lcal-let-7h	GATCGTGAGATGGGtGAGGtAGtAG	CTGGAATTCGCGGTTAAACCACACAACCT
lcal-let-7i	GATCGTGAGATGGGtGAGGtAGtAG	CTGGAATTCGCGGTTAAAACCACACAACC
lcal-let-7j	GATCGTGAGATGGGTGAGGTAGTTG	CTGGAATTCGCGGTTAAAAACTATACAACCa
lcal-let-7k	GATCGTGAGATGGGtGAGGtAGtAG	CTGGAATTCGCGGTTAAAAAACCACACAACC
lcal-let-7l	GATCGTGAGATGGGTGAGGTAGTTTTTTG	CTGGAATTCGCGGTTAAATAACCATACAAAAAAC
lcal-let-7m	GATCGTGAGATGGGTGAGGTAGTTG	CTGGAATTCGCGGTTAAAAACCATACAACC
lcal-let-7n	GATCGTGAGATGGGtGAGGtAGtAG	CTGGAATTCGCGGTTAAAAACTATACAATC
lcal-let-7o	GATCGTGAGATGGGtGAGGtAGtAG	CTGGAATTCGCGGTTAAAAACTATACAAAC
lcal-miR-1a	GATCGTGAGATGGGtGGAAtGtAAAG	CTGGAATTCGCGGTTAAAATACATACTTC
lcal-miR-101a	GATCGTGAGATGGGGTACAGTACTGT	CTGGAATTCGCGGTTAAACAGTTATCAC
lcal-miR-101b	GATCGTGAGATGGGTACAGTACTATGAT	CTGGAATTCGCGGTTAAAGTCAGTTATC
lcal-miR-103	GATCGTGAGATGGGAGCAGCAttGt	CTGGAATTCGCGGTTAAAATAGCCCTGTA
lcal-miR-124a	GATCGTGAGATGGGTAAGGCACGC	CTGGAATTCGCGGTTAAATGGCATTCAC
lcal-miR-124c	GATCGTGAGATGGGTAAGGCACGC	CTGGAATTCGCGGTTAAACTGGCATTCAC
lcal-miR-124d	GATCGTGAGATGGGTAAGGCACGC	CTGGAATTCGCGGTTAAAATGGCATTCAC
lcal-miR-124b	GATCGTGAGATGGGTAAGGCACGC	CTGGAATTCGCGGTTAAATTGGCATTCAC
lcal-miR-125	GATCGTGAGATGGGtCCCtGAGAC	CTGGAATTCGCGGTTAAACACAAGTTAGGGt
lcal-miR-126a	GATCGTGAGATGGGtCGtACCGtG	CTGGAATTCGCGGTTAAACATTATTACTC
lcal-miR-126b	GATCGTGAGATGGGtCGtACCGtG	CTGGAATTCGCGGTTAAATGCATTATTAC
lcal-miR-128c	GATCGTGAGATGGGttCACAGtGG	CTGGAATTCGCGGTTAAAAAAAGAGACCGGTC
lcal-miR-128a	GATCGTGAGATGGGtCACAGtGAAC	CTGGAATTCGCGGTTAAAAAAAAGAGACCGGt
lcal-miR-128b	GATCGTGAGATGGGtCACAGtGAAC	CTGGAATTCGCGGTTAAAAAAGAGACCGGT
lcal-miR-139a	GATCGTGAGATGGGtCtACAGtGC	CTGGAATTCGCGGTTAAAACTGGAGACACATG
lcal-miR-142a	GATCGTGAGATGGGTGTAGTGTTTCC	CTGGAATTCGCGGTTAAATCCATAAATTAGG
lcal-miR-142b	GATCGTGAGATGGGTGTAGTGTTTCC	CTGGAATTCGCGGTTAAATCCATAAAGTAGG
lcal-miR-145	GATCGTGAGATGGGGTCCAGTTTTC	CTGGAATTCGCGGTTAAAGGGATTCCTGG
lcal-miR-152	GATCGTGAGATGGGtCAGtGCAtG	CTGGAATTCGCGGTTAAATCAAAGTTCTGT
lcal-miR-16a	GATCGTGAGATGGGtAGCAGCAtGt	CTGGAATTCGCGGTTAAACGCCAATATTTAC
lcal-miR-20	GATCGTGAGATGGGtAAAGtGCttAtAG	CTGGAATTCGCGGTTAAACTACCTGCACT
lcal-miR-181a	GATCGTGAGATGGGAACAttCAACG	CTGGAATTCGCGGTTAAAAAACTCACCGAC
lcal-miR-181b	GATCGTGAGATGGGAACAttCATTG	CTGGAATTCGCGGTTAAAACTCACCGACAG
lcal-miR-182a	GATCGTGAGATGGGTTTGGCAATGG	CTGGAATTCGCGGTTAAATGTGGGTTCTAC
lcal-miR-183a	GATCGTGAGATGGGTATGGCACTGG	CTGGAATTCGCGGTTAAACAGTGAATTCTAC
lcal-miR-183b	GATCGTGAGATGGGTATGGCACTGG	CTGGAATTCGCGGTTAAACAGTGAATTCTAC
lcal-miR-184a	GATCGTGAGATGGGTGGACGGAG	CTGGAATTCGCGGTTAAATCCCTTATCAGT
lcal-miR-184b	GATCGTGAGATGGGTGGACGGAG	CTGGAATTCGCGGTTAAACTCCCTTATCAGT
lcal-miR-192	GATCGTGAGATGGGATGACCTATGA	CTGGAATTCGCGGTTAAAGGCTGTCAATTC
lcal-miR-199a	GATCGTGAGATGGGACAGtAGtCtG	CTGGAATTCGCGGTTAAATAACCAATGTG
lcal-miR-199b	GATCGTGAGATGGGCCCAGtGttCAG	CTGGAATTCGCGGTTAAAACAGGTAGTCT
lcal-miR-21a	GATCGTGAGATGGGtAGCttAtCAG	CTGGAATTCGCGGTTAAATGCCAACACCAGTC
lcal-miR-21b	GATCGTGAGATGGGtAGCttAtCAG	CTGGAATTCGCGGTTAAAGCCAACACCAGTC
lcal-miR-21c	GATCGTGAGATGGGtAGCttAtCAG	CTGGAATTCGCGGTTAAACCAACACCAGTC
lcal-miR-221	GATCGTGAGATGGGAGCTACATTGTC	CTGGAATTCGCGGTTAAAGAAACCCAGCA
lcal-miR-222a	GATCGTGAGATGGGAGCTACATCTG	CTGGAATTCGCGGTTAAAAGACCCAGTAG
lcal-miR-222b	GATCGTGAGATGGGGCTACATTGTCT	CTGGAATTCGCGGTTAAAAAACCCAGCAG
lcal-miR-23b	GATCGTGAGATGGGATCACAttGCC	CTGGAATTCGCGGTTAAATTGGAAATCCCT
lcal-miR-23c	GATCGTGAGATGGGATCACAttGCC	CTGGAATTCGCGGTTAAAGGAAATCCCT
lcal-miR-23a	GATCGTGAGATGGGATCACAttGCC	CTGGAATTCGCGGTTAAAGTGGTAATCCCTG
lcal-miR-27	GATCGTGAGATGGGttCACAGtGGC	CTGGAATTCGCGGTTAAAGAAGAACTTAGC
lcal-miR-29b	GATCGTGAGATGGGtAGCACCAtttG	CTGGAATTCGCGGTTAAAACACTGATTTCA
lcal-miR-29c	GATCGTGAGATGGGtAGCACCAtttG	CTGGAATTCGCGGTTAAATAACCGATTTCA
lcal-miR-724a	GATCGTGAGATGGGttAAAGGGAAtt	CTGGAATTCGCGGTTAAAAACAGTCGCAA
lcal-miR-200a	GATCGTGAGATGGGtAAtACtGtCtG	CTGGAATTCGCGGTTAAAATCATCATTACCA
lcal-miR-9a	GATCGTGAGATGGGtCtttGGttAtC	CTGGAATTCGCGGTTAAATCATACAGCTAGA
lcal-miR-9b	GATCGTGAGATGGGtCtttGGttAtC	CTGGAATTCGCGGTTAAATTACAGCTAGA
lcal-miR-100	GATCGTGAGATGGGAACCCGtAGA	CTGGAATTCGCGGTTAAATCACAAGTTCGGATC
lca-IL1b	GAGGCGGTGAAGGACAAAGACAGC	GGTTCGGTAGCGACTGGCACTCTC
