# Supplementary material for: Identification and Characterization of 63 MicroRNAs in the Asian Seabass Lates calcarifer
Source: PLoS One. 2011 Mar 11;6(3):e17537. doi: 10.1371/journal.pone.0017537 (PMC3055879; doi:10.1371/journal.pone.0017537)
Supplement: Table S2 — The 322 unique sequences identified by the Sequencher assembly program and their blast results against the miRBase database. (XLS) [file pone.0017537.s004.xls]

## Sheet: Sheet1
Table S2. The 322 unique sequences identified by the Sequencher assembly program and their blast results against the miRBase database
Sequence name	Best matched miRNA	E- value	Foldings ΔG	Sequence
p7a3	mml-mir-220b	3.4e-27	-39.4	GACAGTGTGGCGTTGTAGGGCTCCACGACGGTGTCCGACACCTTAGGTGAGGGCATGACACTGAAGGTGTTCATGATCCGGTCCGGGTACTCCTCGCGGATCTTACTGATGA
p5b7	tni-mir-133	6.5e-25	-34.3	TAGCTACAGCTGGTTGAAGGGGAcCAAATCCATTCAAGAGGTGATTTGGTTCCATTTTACCAGCTTTAGCAAAGCATTGTGGA
testp1c6	fru-mir-101a	1.6e-21	-33.4	GTGATTAGCCATCCTTCAGTTATCACAGTACTGTACCTTCGATGGGGACAGCATCAGCACTGTGATAACTGAACCAGGGCAA
testp1h10	fru-mir-142a	4.2e-21	-37.4	TCAGTGCACTCATCCATAAAGTAGGAAACACTACACTGTGGCAAGGAGTTTAGTAGTGCTTTCTACTTTATGAATGACAGCACTGA
testp1f9	dre-mir-124-2	1.2e-20	-19.1	TCTCTCTTGGCATTCACCGCGTGCCTTAATTGTATGGACATTAAATCAAGGTCCGCTGTGAACACGAAGAA
p1a1	tni-mir-184	4.1e-20	-23.4	CCCTTATCAGTTCTCCGTCCAACGGATACAGAATCTATAGCTGGGCTGGAAAAGTGATAAGGAGACGTGA
p2f9	fru-mir-429	1.8e-19	-23.5	ATGGACGGCATTACCAGACAGTATTAGACACCAATAATTACATCTAACCATGTCTGGTAAGACGCCCATCAACAAGA
p3d8	tni-mir-140	4.4e-19	-37.2	TGTCAGTGGTTTTACCCTATGGTAGGTGACATCATGCTGTTCTACCACAGGGTAGAACCACGGACGGGA
p4c3	fru-mir-16	4.7e-18	-32.5	TGTGCTGTAGCAGCATGTAAATATTGGAGTTAAGACTCTAGCTGAAGCCTCCAGTATTGATCGTGCTGCTGAAGCAAAGA
testp1e7	tni-mir-101b	4.9e-18	-17.3	CTTCAGTTATCATAGTACTGTACTTGAGAGGGACACAGCACCGGTACCATGATAACCGAAAATGGACAA
p3a7	dre-mir-202	7e-18	-23.4	TGCCCCATTTTCCCATGCCCTATGCCTCCTTAAAGTTACATCTCAAAGAGGTATATGCATAGGAAAAAGGAACAGA
p2h2	fru-mir-199-1	7.4e-18	-20.7	GTCTAACCAATGTGCAGACTACTGTACACCAGTAAGATCCTGAACAGGTAGTCTGAACACTGGA
p3b12	cfa-mir-153	8.2e-18	-28.7	GCCAGTGTCATTTTTTGTGATGTTGCAGCTAGTAATATGAGCCCAGTTGCATAGTCACAAAAGTGATCATTGG
p8g7	tni-let-7e	1.1e-17	-28.1	TGAGGTAGTAGATTGAATAGTTGTGGGGTTGTGTAACCTCTTTTTGAGATAACTATACAATCTACTGTCTTTCCCAAGG
P1F8	fru-mir-212	1.7e-17	-19.9	CTTGGCTCTAGACTGCTTACTGCTAAAACTCCTCCAAAGTACAGTAACAGTCTACAGTCATGGCTACTGACGA
p5c10	fru-mir-126	1.8e-17	-27.9	TCCATTATTACTTTTGGTACGCGCTATGCCACTCTCAACTCGTACCGTGAGTAATAATGCA
p3d4	fru-mir-148	3.1e-17	-19.9	CTTTCCAAGTAAAGTTCTGTGATACACTTAGACTCTAATTTCCTGTAGTCAGTGCATTACAGAACTTTGTTTTGGGAGTA
p4b12	fru-mir-23a-1	2e-16	-23.9	GAGGGTTCCTGGCACCGTGATTTGATGCACAAAGAGAAACCAAAATCACATTGCCAGGGATTTCCACA
p9c5	dre-mir-724	4e-16	-10.2	TCAGCAGACTGGATTTAAAGGGAATTTGCGACTGTTAGTCAAAACATTAGAACAGCCACACCTTCCTTA
p4e5	tni-mir-27b	4.5e-16	-26.2	CAGAGCttAGCtGAttGGtGAACAGtGAttGAtttCCtCtttGttCACAGtGGCtAAGttCtGCA
p4a4	tni-mir-29b-1	1.1e-15	-32.3	TCTCCAGAAGCTGGTTTCACGTGGTGGTTTAGATGTGTGTTTCTGTTGTCTAGCACCATTTGAAATCAGTGTTCTTGGGGA
p2h6	fru-mir-199-3	5.6e-15	-25.8	GTCTAACCAATGTGCAGACTACTGTTCAGCTGTAGCCCGATGAACAGGTAGTCTGAACACTGGA
testp2b4	tni-let-7e	7.3e-15	-16.5	TGAAAGACAGTAGACTGTATAGTTATCTCAAAAAGAGGTTACACAACCCCACAACTATACAAACTACTACCTCATCCCAA
testp1g7	tni-mir-222	1e-14	-27.4	TTGCTCAGTAGGCAGTGTAGATCCTGTGTAGCAATCAGCAGCTACATCTGGCTACTGGGTA
p1c8	tni-mir-182	1.2e-14	-19	TGGCAAGTCTAGAACCACCGGATCCTTCCAGCCCACCAGAGTGAGTTCTACCATTGCCAAACACCA
p4a12	dre-mir-96	1.7e-14	-23.5	TGTCTGTCTTGTCCCATATTGGCACTACACATGATTGCTCAAACAGCGAGAAACAAAGCAAAAATGTGCTAGTGCCAAAAA
p4b7	fru-mir-23b	2.4e-14	-22.3	GGAGGGTTCCTGGCGTGCTGATTTGTGACTTATGATAAAATCACATTGCCAGGGATTTCCACA
p6b7	fru-mir-9-1	4.5e-14	-29.9	TTTCGGTTATCTAGCTGTATGAGTGACGTACATTCTTCATAAAGCTAGATAACCGAAAGTAAA
p6d8	dre-mir-27d	4.6e-14	-29.1	TCTTTTCGGGTGAAGAACTTAGCCACTGTGAACAAATTGCTAAGACTCCCTGTTCAGCAGTCGACTAAGCTCTGCACCCGCTCAGAAA
testp2a5+a1	tni-mir-221	5.3e-14	-56	TGAAACCCAGCAGACAATGTAGCCAGGTTCATTGAACCTGGCATACAATGTAGATTTCTGTGTGGTTCAATTCTACAGCTACATTGTCTGCTGGGTTTCA
p1b6	fru-mir-192	8.4e-14	-26.4	TCAGTGGCCTACAGAACTGACAGGCAGATGTTACAATCACTGGCTGTCAATTCATAGGTCATCACCA
testp2b12	dre-let-7a-5	9e-14	-24.1	GAAAGACAGTAGGCTGTATAGTTATCACCTGAGCAGGGTGCAATCCCACCCACCAAACTATACAAACTACTACCTCATCCCAA
p1c6	dre-mir-183	9.1e-14	-17.2	GCCCTTTGGTAATTCACTGATAGTGTGCTGTGACAGTGAATTCTACCAGTGCCATACACAGA
p6b9	fru-mir-9-1	9.4e-14	-30.2	GTTGCTATCTTTGGTTATCTAGCTGTATGAGTGATGTACATTCTTCATAAAGCTAGATAACCGAAAGTAAA
p5e3	dre-mir-100-1	1.6e-13	-25.4	TCACACAGACAGATACCTATAGACACGAGCTTGTGCAGCCAGTCACCACAAGTTCGGATCTACGGGTTTGTA
p2a11	tni-mir-203	2.3e-13	-20.9	AGTGGTTCTTAACAGTTCAACAGTTCTTAGAGAAAATTGTGAAATGTTCAGGACCACTTGA
p1a7	tni-mir-190	3e-13	-18.9	GATATGTTTGATATATTAGGTTGTTATTCAGTCCAACTATATATCAAACATATTCCTACAGA
P1G6	fru-mir-301	3.7e-13	-18.5	GCTTTGACAATACTATTGCACTGCTAGAATGGATGGTACAGTAGTGCAACATTGTCAA
p4g8	dre-mir-1-2	4.5e-13	-26.2	GTGTACATACTTCTTTATATGCCCATATGAACATATGATAGCTATGGAATGTAAAGAAGTATGTATA
p3d11	tni-mir-140	2.3e-12	-31.1	TGGTTTTACCCTATGGTCGTCTCGTATTAGTAGAACCACGGACGGGTAGGTGACATCATGCTGTTCTACCACAGGGTAGAACCACGGACGGG
testb1b2+b5	fru-let-7h	6e-12	-84.3	GTGATTGAAGGCAGTAAGTTGTATAGTTATCTCACCAACAACACAACTTACTACYGTGAGGTAGTAAGTTGTGTTGTTGTGGGGTGTGTGATATTTCAGCCCCTGTTTTGGAGATAACTATACAACTTACTGCCTTCA
p7f4	dre-mir-155	2.1e-11	-87	TAGCGCAAGATTAATGCTAACAGGGCGCTCATCTCTCTCACCCGCGTACTCTGCGTTGATACCACTGCTTCGATTAGCATTAAACCTGCACCAGTGCAGGTTTAATGCTAATCGTGGTGCAGGTTTAATGCTAATCGGCTACTGTTAGCATTAATCTTGCGCTA
testp1d3	tni-mir-219-2	2e-10	-21.9	TTGATTGTCCAAACGCAATTCTTGTATTATTTCTCCGTATCTAGGAGTTGTGCCTGGACATCATGCCCCTG
testb1b9+b10	fru-let-7h	4.1e-10	-34.8	GCCGCACTAGTGATTGTGAGGTAGTAAGTTGTGTTGTTGTGGGGTGTGTGATATTTCAGCCCCTGTTTTGGAGATAACTATACAATTTACTGCCTTCA
p1a9	tni-mir-190	8.5e-10	-21.1	CTGATATGTTTGATATATTAGGTTGTTCTCGTGCTTTTTCAAGCCAACTATATATCAAACATATTCCTACAGA
p7f6	dre-mir-155	2.7e-09	-27.5	TTGGTGCAGGTTTAATGCTAATCGCCCGCGTACTCTGCGTTGATACCACTGCTCTGTTAGCATTAATCTTGCGCTAA
p2g11	tni-mir-210	4.1e-09	-48.5	CAGGTGAGCCACTGACTAACGTGTGACAGCGGCTAACCAGTGGAAGTGGCAACTGGCTCAATGTGCGTTAGTCAGTGGCTTACCTGA
p2e4	dre-mir-365-4	9.7e-09	-27.4	TAAGTCAGCAAGAAAAGTGAGGGATCAGGACCCCCGCGTACTCTGCGTTGATACCACTGCTTATCCTTATTGCTCTTGCAGTGGTCAACA
p3e9	dre-mir-137-2	1.1e-08	-12.2	CTCCTCGACTACGCGACTCTCCTCAACTACGACGGGTATTATCCACCCAAGAATACCCGTA
p8c6	dre-mir-430b-20	2.7e-08	-16.5	TCAACTCTAACTTTAGCATCTTTCTAAGCAGTGCTATCAAGTTGGGGTAGATGA
p4b3	dre-mir-19a	2.8e-08	-32	TTGGTGCAGTTCTCTGCTAGCCGCGTATTGAAGCGGGTCAGCCGACCGTGTGCTCAGAAACCTGTGCAAAACTGATGGTGGCCTGCTA
p7g11	dre-mir-461	5.9e-08	-9.7	CTTATTTTGTATTACCTGGTCTGGACCAGGCATTTAGCCCATTCCTGATTTTCA
p3b2	mdo-mir-181c	7.6e-08	-3.4	TGGGAACATTCAACGCTGTCGGTGAGTTTGAGCTCNA
p3b5	dre-mir-181a-2	8.7e-08	-17.9	GGTACACTCAACGCTCGATGGTTTGGTACAGTCAACGGTCGACAGCGTTGAATGTTCAC
p5g7	dre-mir-21-1	9e-08	-15.8	TCAGCCTACAGACTGTTGTCCAGCCTACAGACTGATAAGCTATCCAACACCAGTCTGATAAGCTATA
p5g8	tni-mir-21	1.1e-07	-31.2	TATAGCTTATCAGACTGGTGTTGGTTCATGTGGCCTGGACGACAACAGTCTGAAGGCTGGACAACAGTCTGAAGGCTGA
p7g7	dre-mir-461	1.4e-07	-35.3	TCTTATTTTGTATTACCTGGNCTGGACCTTATTTTGTATTACCTGGTCTGGACTAGGTAATACAAAATAAGCATTTAGCCCATTCCTGATTTTCA
p4d6	tni-mir-103	2.9e-07	-21.9	TCATAGCCCTGTACAATGCTGCAGCACCGTAAAGAGGCAGCACTGTAAAGAGGGCAGCACCGTAAAGAGGCA
p4c2	fru-mir-16	4.3e-07	-60.3	TCTTTGCTTCAGCAGCACGAAGCAAAGCAATATTTACATGCTGCTAAAGCACCATGTAAATATTGGAGTTAAGACTCTAGCTGAAGCCTCCAGTATTGATCGTGCTGCTGAAGCAAAGA
p8c1	dre-mir-430b-20	4.5e-07	-11.3	TCAACTCTAACTTTAGCATCTTTCTGCAGTGCTATCAAATTGGGGTAGATGA
testp1b11	dre-let-7h	5.4e-07	-24.8	GTGATTGTGAGGTAGTAAGTTGTGTTGTTGGTGAGGTAGTAAGTTGTGTTGTTGGTGAGATAACTATACAATTTACTGCCTTCA
p5f10	dre-mir-125a-2	5.4e-07	-14.2	TTGTCCCTGAGACCCCCAACCGTGATATTTATTCCGGGTCACAGGTGAGGTCCTA
P1G3	tni-mir-301	6.4e-07	-22.7	GGTCAGCTGCTCTGACAATGGTCAGCTGCAGTGCAATAGTATTGTCAAAGCGCAGTGCAATAGTATTGTCATAGCA
p4f5	bta-mir-122	6.7e-07	-34.1	TGAGCTGTGGAGTGTGACAACGCCATTATCACACTAAATAGCTGTGGAGTGTGACAACGCCATTATCACACTAAATAGCAACGCCATTATCACACTAAATAGCAACGCCATTATCACACTAAATAGCA
p4f2	gga-mir-122-2	7.1e-07	-17.7	TGAGCTATGGAGTGTGACAACGCCATTATCACACTAAATAGCAACGCCATTATCACACTAAATAGCAACGCCATTATCACACTAAATAGCAACGCCATTATCACACTAAATAGA
p7e12	dre-mir-200c	8.6e-07	-24.7	TGGATGCCTGGCTCCATCCCATCATGCTCATGTAGTCAGAGTACTCTCCCCGCGTACTCGGTAATGATGCAGATGGTCATCTAA
p3c3	dre-mir-152	1e-06	-19.2	TCAAAGTTCTGTCATGCACTGACTAACTTTGGAGTGTATCACAGAACTTAACCCA
p9c3	dre-mir-724	1e-06	-18.6	TCAGCAGACTGGATTTAAAGGGCAGCAGACTGGATTTAAAGGGCATTTTTCCAAGGCAGCTGCACCTTCCTTGAACAGCCACACCTTCCTTA
p7g9	dre-mir-461	1.2e-06	-13.1	CTTATTTTGTATTACCTGGTCTGGACCAGGTAACATTTAGCCCATTCCTGATTTTCA
p6d12	dre-mir-27d	1.9e-06	-34.1	TTTTCTGAGCGGGTGCAGAGCGCACTGCGTGGCCCCACGCGTACTCTGCGTTGATACCACTGCTTCTAAGTTCTTCACCCGAAAAGAAA
p7f1	dre-mir-155	2.6e-06	-31.8	GGTGCAGGTTTAATGCTAATCGCAGTGGTATCAACGCAGAGTACGCGGGAGGCCGGTCCCCTGTTAGCATTAATCTTGCGCTAA
p9a8	dre-mir-736	2.8e-06	-20.7	TCCTACTAACAGAAAAACTTTTTGTTCGTCTCTACTGACAAAAAGCTTCTCTGTCAGTAGAA
testp1d7	gga-mir-219	3e-06	-14.8	TTGATTGTCCAAACGCAATTCTTGTGGCTGGACATCACGCTCCTGA
p7f7	dre-mir-489	3.3e-06	-26.7	GCYTGGTGGTCGTATGTACGGCTGCTAAACCATCATATGTACGGCTGCTAAACATCATATGTACGGCTGCTAAACATCATATGTACGGCTGCTAAACA
p5d4	xtr-mir-132	3.4e-06	-19.5	TGCGACCATGGCTGTAGACATGGCAGTAACAATCTAAAGCCACGGTCAGTAACAATCTAAAGCCACGGTA
p3b4	dre-mir-181a-2	4.7e-06	-20.7	TGGGAACATTCAACGCTGTCGATTGTACCAAACCATCGACCGTTGATTGTACCA
p8e2	dre-mir-734	4.7e-06	-35.2	TGATACCAAGAACGGTACGATTCTGATACCAAGAATGGTTCAGCTCTCAATATCAACCAAGAACGGTACGATTCTGATACCAAGAATGGTTCAGCTCTCAATATCAGAACGGTACGATTCTGATACCAAGAATGGTTCAGCTCTCAATATCAA
p5d1	fru-mir-132	5.4e-06	-13.3	TGCGACCATGGCTGTAGAGCGACCATGGCAGTAACAATCTAATGCCACGGTA
p6c7	dre-mir-34b	5.5e-06	-20	GTTGGTCTGTAGGCAGTGTTGNATCCAGCATTCCCGCGTACTCTGCGTTGATACCATGCTTCTGCCAACACAACAACCTACA
testp2a3	oan-mir-221	5.8e-06	-18.1	TGAAACCCAGCAGACAATGTAGCCAGGTTCATCTACATTGTATGCCAGGTTCAA
p2e5	dre-mir-365-4	6.6e-06	-36.2	TAAGTCAGCAAGAAAAGTGAGGGGTTGACAATTGCAAGTCAACATCCTTATTGCTCTTGCAGTTCTCAACATCCTTATTGCTCTTGCAATGCTCAACA
p5f1	fru-mir-20	6.8e-06	-17.3	TTAAAGTGCTTATAGTGCAGGTAGATCTAGAAGTACTGAGCACTTCAAGTACTTCTAGCTA
p4e2	eca-mir-27b	9.4e-06	-12	TGCAGAACTTAGCCACTGTGAACTGCAGAACTTAGCCACCAATCAGCTAAGCTCTG
p3a2	dre-mir-200a :	9.9e-06	-25	TCAAACATCGTTACCAGACAGTGTCGGGTAAGATGGGCACTGTCCGGTAAGATGGC
p7d1	dre-mir-150	1.1e-05	-13.2	CATCTCCGTCTCTCCCAATCCTCTGCGTTGATACCACACGCTGGACGGGGTTTG
p5f8	fru-mir-125a	1.4e-05	-14.1	GTCCCTGAGACCCCCAACGCACACATGCNATAAGGTCACAGGTGAGGTCCTA
p2h9	fru-mir-200b	1.6e-05	-17.7	TTCTCCATCTTACNAGGCAGCTCCACCTTCGACACCACTGCCTGGTAATGATGATGATA
p7b3	dre-mir-206-1	1.9e-05	-10.6	TCCTGAAACCACACACTTCNATCACCCGCGTACTCTGCGTTGATACCACTGCTTGTCTTCACAAGAGGCAACATTCA
p3e7	dre-mir-137-2	2.2e-05	-3.3	TACTCTCCTCGACTACGCGAAGCAGTATTATCAACCCAAGAATACCCGT
p5f7	tni-mir-125a	2.5e-05	-13.8	TTGTCCCTGAGACCCCCAACCTGGTCAGCAAGATTGTGATTGGTCACAGGTGAGGTCCTA
p6h11	dre-mir-15b	2.5e-05	-9.2	GTCTGTCGTCATCTTTTTATTTAGCCGGGAGTTTCTCCATTAACATGACAGC
p9c4	dre-mir-724	2.7e-05	-18.8	TAAGGAAGGTGTGGCTGTTCGGTTCGGGCAAGAACTTCTGGGCACCCTTTAAATCCAGTCTGCTGA
p4a7	mdo-mir-96	3.4e-05	-14	TGTCTGTCTTCTCCTATATTGGCACGACAGACGCAAAAATGTGCTAGTGCCAAAAA
p9a12	dre-mir-736	3.4e-05	-30.8	CCTACTAACAGAAAAACTTTTTGTTCGTCCCTACTAACAGAAAAACTTTTTGTTCGTCCTACTAACAGAAAAACTTTTTGTTCTACTGACAAAAAGCTTCTCTGTCAGTAGAA
p9a11	dre-mir-736	3.7e-05	-11.4	CTAACAGAAAAACTTTTTGTTCGTCCCTACTAACACAAAAAGCTTCTCTGTCAGTAGA
p4f5f2f3	dre-mir-122	3.8e-05	-30.5	TGAGCTGTGGAGTGTGACAACGCCATTATCACACTAAATGAGCTRTGGAGTGTGACAACGCCATTATCACACTAAATAGCAACGCCATTATCACACTAAATAGCAACGCCATTATCACACTAAATAGCAACGCCATTATCACACTAAATAGA
p4a9	isc-mir-96	3.9e-05	-10.3	TGTCTGTCTTGTCCCATATCGGCACGCAAAAATGTGCTAGTGCCAAAAA
p4f8	dre-mir-18b	4.2e-05	-18.9	TACTGCTTTGTGCTAAGGTGCATTACGGCTTTATGCTAAGGTGCCCCTTCTGGCCTGGGTGCTCCTTCTGGA
p7e9	dre-mir-200c	4.4e-05	-15.7	GTACTCTGCGTTGATACCACTGCTTGGTAATGATGCAGATGGTCATCTA
p2h11	fru-mir-200b	5.3e-05	-20.3	TCTCCATCTTAcgAGGCAGCTCCACCTTCGACTGCCTGGTAATGATGATGATA
p4e4	eca-mir-27b	6.3e-05	-26.5	TCAGAGCTTAGCTGATTGGTGGCTAAGTTCTGCAGTTCACAGTGGCTAAGTTCTGCAGTTCACAGTGGCTAAGTTCTGCAA
p5e6	dre-mir-100-1	7.5e-05	-16.4	TACAAACCCGTAGATCCGAACCACATAGACACGTGTCTATAGGTATCTGTCTGTGTGA
p5a7	fru-mir-135a	8.5e-05	-15.8	TTGCTGTGTTTTATGGCTTTCTATTCCTCTGTCCCTAAAGCCATTGGGTACAGAGA
p1d11	tni-mir-218a-2	9e-05	-10.4	ATGGTGCTTGACAGAACAACCCCAAGCACAAAGGAACAACCCA
p1a8	dre-mir-190	9.1e-05	-30	TCTGTTTGATATGTTTGATATATTAGGTTGCGGGCAGAATCTCCTTCTACATGGTGGTCACCAACCCTGCAAGTCCCTCCAACTATATATCAAACATATTCCTACNAG
p2g1	dre-mir-216a-2	9.1e-05	-22.3	AATCTCAGCTGGCAACTGTGCTGGGGTTATGCTCACACACAGCTGGGATTCTGCTCACACACAGA
P2A4	mmu-mir-216b	0.0001	-22.6	TATAGACTGCTCAACCTCTTCAGGTGCAGTGGTATCAACGCAGAGTACGCGGGTGCTTCAGAGACGTCACAGTTGCCTGCAGAGATTA
testp1d4	fru-mir-219-1	0.00012	-4	GTGATTTGATTGTCCAAACGCAATTCTTGTG
p2f4 +f5	gga-mir-199-1	0.00012	-50	CCAATGTGCGGACTACTGTTCCCAATGTGCAGACTACTGTTCCAATGTGCGGACTACTGTTCCCAATGTGCTGAACACTGGGCAGGCAGTGGTACCAACGCAGAGTACGCGGGAATCTACCTTTGTGAGGTGTACAACGTTGTTGGAGCTGAACACTGGGCAGGCA
p2h12	fru-mir-200b	0.00013	-18.2	TCTCCATCTTACGAGGCAGCTCCACCTTCGACACTGCCTGGTAATGATGAT
p4d2	dre-mir-103	0.00014	-15.3	TNCCTCTTTACGGTGCTGCACTGTAAAGACAGCATTGTACAGGGCTATGAA
p2f3	tni-mir-199-3	0.00016	-37.5	ACTGTTCCCAATGTGCGGACTACTGTTCCCAATGTGCAGACTACTGAACACTGGGCAGGCTCAATGTGCGGACTACTGTTCCAATGTGCAGACTACTGTTCCAATGTGCGGACTACTGTTCTGAACACTGGGCAGGCA
p4d8	fru-mir-30c	0.00016	-26.6	TGGGAGTGCAAACAGTCCCACGACAGTGCAAACAGTCCCTGAAGGTGGGATGTTTACACTTCCTGAAGA
p6d5	dre-mir-93	0.00016	-29.6	TTGTGTGTGTTGTGAAGTGCTGCTGAGCGTATTCTTCTTCACTCACCAGTCCTTCAACGCACGGTCCCAAACAGCACTTTTAACACACACA
p8f7	dre-mir-145	0.00017	-12.4	TCAGTCTTCATCATTTCCTCATCGTTGGGGGTGGACTACTGA
p3b8	mdo-mir-153-1	0.00018	-10.6	CCAATGATCACTTTTGTGACTATGCCAATGATCACATCACAAAAAATGACACTGGCA
p4c8	fru-mir-26	0.00019	-12.8	TACAAGTAATCAAGAATAGGCCGGCCTGGATTACTTGAACCAGGCA
p9f5	dre-mir-728	0.00019	-24.7	TCATCTTCTGAGGAAATGTAGTAGAAGATGTACACTACGTTTTCTCAAGAGGTGA
p9f4	dre-mir-728	0.00024	-25.1	TCATCTTCTGAGGAAATGTAGTACACTACGTTTTCTCAAGAGGTGA
p6c4	dre-mir-15b	0.00025	-18	CTGTCATGTTAATGGAGAAACTCAAGAATGAGTGTCCCGCGTACTCTGCGTTGATACCACTGCTGGCTAAATAAAAAGATGACGACAGACA
p6g1	dre-mir-139	0.00028	-19.2	TCTGTATTCTACAGTGCATGTGTCGTTATTCCAGCAGCGCTGTTGGAATAACA
p2e8	fru-mir-196a-1	0.00029	-0.8	CTGACGTAATCAAGGCAGTTTCTAAACCACGCACCAG
p9e8	dre-mir-729	0.00033	-9.1	CGTCAAGGGCCATCCAGACCTGGGTTACAGAATGGTGATGA
p7d12	dre-mir-146b-1	0.00034	-20.5	TTGCATCCAAACTTAAGAACTGAACGCATCCAAAGCCAAGAGCAGTTCTCAAAGCCAAGAGCAGTTCTCAAAGCCAAGAGCAGTTCTCAAAGCCAAGAGCA
p9b6	dre-mir-732	0.00035	-21.7	TAGATAAAGTTCCACCGAGGGAACTCTCGGTGGAGATGTATTTA
p4d10	tni-mir-30c	0.00036	-40.8	CTTCAGGGAGTGTAAACATCCCACCTTCAGGGACTGTTTGCGCTCCCGTGGGACTGTTTGTACTGCCGTGGGACTGTTTGCGCTCCCA
P1F9	xtr-mir-212	0.00042	-18.7	GGCTCTAGACTGCTTACCTTGGCTCTAGACTGCTTACCGTCAGTCATGGCTACTGACGA
p6c5	dre-mir-15b	0.00046	-32.4	CTATGCATCCAACGCGTTGGGAGCTCTCCCATATGGTCGACCTGCAGGCGGCCGCACTAGTGATTGCTGTCATGTTAATGGAGAAACTCCCGGCTAAATAAAAAGATGACGACAGACA
p9d11	dre-mir-731	0.00052	-24.9	GTGATTTGATGCTGATCTGGAATGACACCCCAGGCCTCTTCAGCTTTCATGTAGTACTGGTCAGCCAAGATTGGCATCAA
p2g4	gga-mir-216	0.00057	-25.3	AATCTCAGCTGGCAACTGTGAATCTCAGCTGGCAACTGTGATTATGCTCACACACAGCTGGGATTATGCTCACACACAGA
p9f6	dre-mir-728	0.00068	-25.7	TCATCTTCTGAGGAAATGTAGTAGATGTACACTACGTTTTCTCAAGAGGTGA
p4d1	bta-mir-103-2	0.00076	-11.3	TTCATAGCCCTGTACAATGCTGCAGCACCGTAAAGAGGCA
p2e10	fru-mir-196a-1	0.00078	-13.2	TCTGACGTAATCAAGGCAGTTTCACTCTGTCGTACTCCCCGCGTACTCTGCGTTGATACCACTGCTTCTAAACCACGCTCCAGCA
p1d9	oan-mir-218	0.00093	-16.1	TCCATGGTGCTTGACAGAACCCATGGTGCTTGACAGGAACAACCCCAAGCACAAAGGAACAACCCA
p8c11	dre-mir-430a-20	0.00096	-5.1	AGACAACATTCTCTTGTAGCACAGTTTGTGAGGGCACCGA
p9d9	dre-mir-731	0.00096	-20.1	TTGATGCTGATCTGGAATGACACGTCAGCCAAGATTGGCATCAA
p2e11	dre-mir-196a-1	0.001	-7.4	TCTGACGTAATCAAGGCAGTTTCCTGACGTAACCACGCCAGCCTAAACCACGCACCAGC
p4d11	fru-mir-30c	0.001	-23.3	CTTCAGGAAGTGTAAACATCCCACCTTCTCCCCAGTGTACAACCTTTCTCTGTGGGACTGTTTGCACTCTCA
p5d9	dre-mir-128-1	0.001	-26.6	TAAAAGAGACCGGTTCACTGTGAGGAAGCATCGACCCAGTACCTCAACATCCTGCAGGCTGAAGTCGTTCTGGTCTTTAAAGTTGGCGGCCCCGTCTGCAACCA
p9b7	dre-mir-725	0.001	-47.6	CTGCAGTGCACATTGCTAGCTGTAGTGCGCGCTGCAGGCAGTGCACATTGCTAGCTGTAGTGCGCGCTGCAG
p3a9	dre-mir-202	0.0011	-12.7	TGCCCCATTTTCCCATGCCCTGATAGTTTGTGTATATGCATAGGAAAAAGGAACAGA
p9d7	dre-mir-731	0.0011	-22.3	TTGATGCTGATCTGGAATGACACCCCCCGCGTACTCTGCCTTGATACCACGTCAGCCAAGATTGGCATCAA
p1d6+d4+d1	dre-mir-218b	0.0012	-80.7	TGGACACCATTGCNCTTGATCGGACACCATTGTGCTTGATCGGACMCCGTTGTGCCAAGCACCTTTGGACACCATTGTGCTTGATCGGACMCCGTTGTGCCAAGCACCTTGGTCAAGCACAATGGGGTCCGATCAAGCACAATGGGGTCCA
p8c7	dre-mir-430a-1	0.0012	-6.1	AGACAACATTCTCTTGTAGCACAGATAGTTTGTGAGGGCACCGATAG
p8d4	dre-mir-430a-23	0.0012	-13.8	TTCACTTGAAACTACCCCAACCCGTCAGTTTCCAAGTGCTTGTGAAAGCCTGACGG
p9f3	dre-mir-728	0.0012	-24	CATCTTCTGAGGAAATGTAGTAGAGGTGTACACTACGTTTTCTCAAGAGGTGA
p6c2	dre-mir-15b	0.0013	-18.5	TCTGTCGTCATCTTTTTATTTAGCCAAGCAGTGGTATCAACGCAGAGTACGCGGGTGGAGTTTCTCCATTAACATGACAGCA
p7e7	dre-mir-200c	0.0013	-12.1	GGATGCCTGGCTCCATCCAGGTAATGATGCAGATGGTCATCTAA
p7e3	dre-mir-146a	0.0014	-8.8	GAATTTGTAGCAGACATTAAACAGACTGGGAAAAGTGCTCAAAACAAACTGGGAAAAGTGCTCAAAACAAACTA
p9b2	dre-mir-732	0.0014	-26.2	AGATAAAGTTCCACCGAGGGTACTCTGCGTTGATACCACTGGAACTCTCGGTGGAGATGTATTTA
p2e3	fru-mir-365	0.0015	-18.8	TAAGTCAGCAAGAAAAGTGAGGGGAAAACGGCATCCTTATTGCTCTTGCAATGGTCAACA
p5d10	tni-mir-128-1	0.0015	-13.1	TAAAAGAGACCGGTTCACTGTGAGCTTGGGGACGGCCCCGTCTGCCACCA
p5g4	dre-mir-130c-2	0.0015	-13.1	TTGTTGTTGTCCTCTGCCCTTTAGCCAATATTAAAAGGGCATTGGCTGA
p7d9	dre-mir-146b-1	0.0015	-11.6	GCATCCAAACTTAAGAACTGAACAGAGAATCCACCCCCCCCGCGTACTCTGCGTTGATACCACTGCAGTTCTCAAAGCCAAGAGC
p5g3	dre-mir-130c-2	0.0016	-13.8	TGTTGTTGTCCTCTGCCCTTTCAATATTAAAAGGGCATTGGCTGA
p9b3	dre-mir-732	0.0016	-26.6	TAGATAAAGTTCCACCGAGGGGGAACTCTCGGTGGAGATGTATTTA
p2e1	dre-mir-365-3	0.0019	-15	AAGTCAGCAAGAAAAGTGAGGGANCCTTATTGCTCTTGCAGCGGTCAACA
p4f3	eca-mir-122	0.002	-18.2	TGCTATTTAGTGTGATAATGGCGTTGTCACACTCCATAGCTCA
p6f12	dre-mir-27a	0.002	-10.8	TCTGGCTGATTTCGAGTGTGCACCTTCAGCAGACATCATATCCAGA
p2e7	dre-mir-196a-1	0.0022	-4.2	CTGACGTAATCAAGGCAGTTTCCTGACGTAATCAAGGCTAAACCACGCACCAGCA
p8g4	dre-mir-726	0.0023	-16	TCAGTCGTATGCCTGGAATTCCAGGCGTCTTGAGCCTATATGTTGACTA
p5f5	gga-mir-20a	0.0024	-14.1	TTAAAGTGCTTATAGTGCAGGTAGTGAGCACTTGAAGTACTTCTAGATA
p6d4	dre-mir-93	0.0024	-24.2	TGTGTGTGTTGTGAAGTGCTGACATACTTTGGCAAACAGCACTTTTAACACACACA
P2A2	tni-mir-216b	0.0025	-36.2	TAATCTCTGCAGGCAACTGTGCAGTCTATACCTGAAGAGATCTCTGCAGGCAACTGTGCAGTTTATACCTGGAGAGATTCTGCAGTCTATA
p9c1	dre-mir-724	0.0025	-5.5	TCAGCAGACTGGATTTAAAGGGAACAGCCACACCTTCCTTA
p9d3	dre-mir-722	0.0026	-19.4	TAGAACGGAGCGAAATCTGAAACGGAACGGAGTTTCAAATTCCACTCCGTTCC
p5d7	oan-mir-128-1	0.0028	-8.2	AAAAGAGACCGGTTCACTGTGAACCGCGGCCCCGTACCCAAGCA
p4a10	dre-mir-96	0.0029	-12.2	TGTCTGTCTTGTCCTATATTGGCACGTCTGTCTTGTGCAAAAATGTGCTAGTGCCAAAAA
p1b3	fru-mir-192	0.003	-9	CAGTGGCCTACAGAACTGTCAATTCATAGGTCATCACCA
p1e10	fru-mir-338	0.0031	-13.6	CCCGCAACAAAATCACTGATGCGGGTTGTTGCAGGGAGAATCCA
p8c10	dre-mir-430a-5	0.0031	-5.2	TAGACAACATTCTCTTGTAGCACACCGATAGTTTTGTGAGGGCACCGATAGA
p4e10	fru-mir-107	0.0032	-10.3	TTCTGTCTGCTCTGAGCTTCTTCACAGCGTACAGGGCTATCACCGCA
p8h3	dre-mir-740	0.0032	-13.3	TGCATTTGTGTGCATAAAAAGTGGCTGTACCATACCGTATGGTACCAGA
p6g11	dre-mir-141	0.0036	-20.5	TGTCTCTAGGGTACATCTTACCGTCTCTAGGGTAACGATGCACTCTGGTGAA
p6e11	dre-mir-19c	0.004	-66.6	TTGGTTTGTCCCTGGCGTCGGGCCAGTCGCGGGCCATCCCTGAGGCCAGCAGCAGAGGAGACACTGGCTTGTCGAACAGATAGTGGTCGTCGATGAGCTGCTGCTGCTCAGCATCCGTCATGTTCTTCAGGGCGTAGTATTTCCCCTTCAGGTCTCCACCCAGATAACAGGGCTTTTCCAA
p5g9	fru-mir-21	0.0047	-16.2	TCAGCCTTCAGACTGTTGTCCAACACCAGTCTGATAAGCTATA
p6e6	dre-mir-19c	0.0047	-12.3	TTGGTTTGTCCCTGGCGTGGTTTGTCCCAGATAACAGGGCTTTTCCA
p4b5	dre-mir-19a	0.0048	-20.5	TTGGTGCAGTTCTCTGCTAGTGGTGCAGTACTCTGCGTTGATACCACTGCTTCAAAACTGATGGTGGCCTGCTA
p6f2	dre-mir-29a-1	0.0048	-5.9	TGTCATCCCGTTCACTCCACATGACTGGGGATCAATTCTTCAA
P1H5	fru-mir-455	0.0051	-14	CTGGTGAGGGTATGCCTGAGGCATATACACTTGCCTCATGGA
P1G2	dre-mir-301a-2	0.0054	-45.5	ACAATGGTCAGCTGCAGTGCAATAGTATTGTCATAGCGACAATACTATTGCACTGCATTGTCAGAGCAGCTGACCA
p2c12	oan-mir-458	0.0055	-13.6	TGNCCGCGGGATGCAGTACCATTCAAAGAGCTATGGGCAGCGCTGCCATCTGCACA
p8a1	dre-mir-363	0.0059	-8.9	CAAACGCAGGTAATGGAATCCCAAACGCAGGTAATGGAATCCACCCGAAAACAGCAAGACCACCCGAAAACAGCAAGACA
p8f9	dre-mir-145	0.0059	-50.5	CAGTCTTCATCATTTCCTCATCCAGTTGGGGGTGGACTACTGAACCGCAGAGTACGCGGGTGGATGAGGAAATGATGAAGACTGA
p1d12	oan-mir-218	0.0062	-14.7	CCATGGTGCTTGACAGAACAACCCCCCATGGTGCTTGACAGAACAACCCAAGCACAAAGGAACAACCCA
p3e3	dre-mir-138	0.0065	-24.2	TGTGTGCTGCAGCTGGTGGATGAACAGATGTCATGCTGCAAATCTGAATGGCAAATACTACCAGGGTGGCACCACA
p8a6	dre-mir-363	0.0068	-7.8	TCAAACGCAGGTAATGGAATCCATTACACCCGAAAACAGCAAGAC
p9a4	dre-mir-737	0.0068	-7.6	CCATCTATCTGCGCAGTATTTTCCAACAGCACAGCAGCTGTGG
p9c2	dre-mir-724	0.0068	-11.1	TCAGCAGACTGGATTTAAAGGGAGGAACAGCCACACCTTCCTTA
p3c9	dre-mir-144	0.0072	-31.9	CCCTGGATAGTACATCATCTATACTGGCAGCTTGCGGTGTGCGGTGGTGTCCTGTCAGCTTGCGGTGTTGGGTGGTGTCCTGTCA
p6d3	dre-mir-93	0.0073	-38.2	TGTGTGTTAAAAGTGCTGTTTGCAGCAATCAGCACATTTGACTCTCCATCAGGCAGAGCCCTCCAGCAGACAGCACTTCACAACACACACA
p5e9	ptr-mir-25	0.008	-10.3	TTTGAGAGGCGGAGACTTGCGCCACGGTCTGACAGTGCCGA
p9f8	dre-mir-727	0.0081	-22.8	CTGTATGTCATTTTCAGTCTTCAAGTGCTGTACAGGTTGAAGACTTAAAGTGCTGTACAGA
p8d6	dre-mir-430a-23	0.0085	-2.3	TTCACTTGAAACTACCCCAACTCACTTGAAAGCCGACTTGTGAAAGCCTGACG
p2g2	tni-mir-216b	0.0087	-52.6	TAATCTCAGCTGGCAACTGTGAATCTCATGTGTGTGAGCATAATCCCAGCTGAGATTCACAGTTGCCAGCTGAGATTA
P1H10	dre-mir-217-2	0.0089	-23.9	TGGTGATACTGCATCAGGAACTGAAGGTGCTCTAGCTTACAGTGCAAGGTTTGATCCTNNNNNGTGGATGAGCAAAGGGGGTGTCTCTCCTC
p9a6	dre-mir-737	0.0093	-6.5	TCCATCTATCTGCGCAGTATTTTCCCACAACAGCACAGCAGCTGTGG
p2e6	fru-mir-365	0.0097	-17.8	TAAGTCAGCAAGAAAAGTGAGGGCAGTGGTCAACATCCTTATTGCTCTTGCAATGGTC
p7h4	dre-mir-459	0.0098	-18.7	TCCTCTTGCTCTCAGTAACAAGCCTCTTGCTCTCTGTTACTGGGGTTAAGGTTA
P1H8	dre-mir-217-1	0.01	-12.8	ATCAGGATGCTGAAGGCAATGCAGTATCACCAGTTCCTGATGCAGTATCATCA
p2c8	fru-mir-458	0.011	-19.8	TGTGCAGATGGCAGCGCTGCTGTCTGCACCATAGCTCTTTAAATGGTACTGCA
p4c1	fru-mir-16	0.011	-19	TGTGCTGTAGCAGCATGTAAATATTGCTTTGCTTCGTGCTGCTGAAGCAAAGA
p5b1	dre-mir-135b	0.011	-24.6	TTNCCCTGTATGGCTTTTTATTCCTGCGCCGTGCGCGGGTGGGGGCCGTGCGC
p7e11	dre-mir-200c	0.011	-25.4	TTGGATGCCTGGCTCCATCATGCCTGGTCATCTAGGTAATGATGCAGATGGTCATCTAA
p9a2	dre-mir-737	0.011	-6.5	TCCATCTATCTGCGCAGTATTTTCCCATCTAACAGCACAGCAGCTGTGG
p2d10	dre-mir-375-2	0.012	-34.7	GCATCTGCGTAACGCGAGGCAAGTACAGGCTCAACGTGAAACAAGTACAGGCTCAACGTGAAACAAGTACAGGCATCTGCGTAACGCGAGGCAAGTACAGGCTCAACGTGAAGCAAGTACAA
p7b5	dre-mir-206-1	0.012	-6.6	TGAATGTTGCCTCTTGTGAAGACTGTTGCCTCTTGGGAAGTGTGTGGTTTCAGGA
p6d2	dre-mir-93	0.013	-36.9	AGTGATTGTGTGTGTTAAAAGTGCTGTTTGCCGTATTCGCAATTGTTGCCGGCTTTGTCCACTGATTCCCTCTATTTACAGGTTACACCCTGCACAGCACTTCACAACACACACA
p8e10	dre-mir-733	0.013	-11.3	TTGGCTTTTCCGTAGTGTCGGTCACCTCGGTGCCA
P1H2	gga-mir-455	0.014	-4.5	CCTCAAGGCATACCCTCACACCAGGGAA
P1F7	xtr-mir-212	0.015	-12	CTTGGCTCTAGACTGCTTACCCTGAACTATCCTCTCCAGCTCTCCCGCGTACTCTGCGTTGATACCACTGCAGNCATGGCTACTGACG
p8f12	dre-mir-145	0.015	-26.4	TCAGTCTTCATCATTTCCTCATCAGTCTTCATCATTTCCTCATCCTGCCATGGCCACGTTTGTAGATGAGCTCACGCACAGACTTCAGGTTGGGGGTGGACTACTGAA
p5c3	dre-mir-17a-1	0.016	-8.3	TGCACCGCCGGAAGCGCCCCCAGCACCGCTGTAAGCACTTTGACAATACAA
p8a11	dre-mir-456	0.017	-26.4	GCTGGTTGTGTGTGCAGGCTGGTTGTGTGTGCTGGTTGTGTGTGCAGGCTGGTTGTCACGTACCCAGCA
P1F1	dre-mir-214	0.019	-6.7	TGTCTGTCTGCCTGTCTACACACACCAGACA
p1e8	xtr-mir-338-1	0.021	-14	CCCGCAACAAAATCAcTGATGTTGTTGCAGGGAGAATCCA
p3c8	dre-mir-144	0.021	-21.4	TGACAGGACACCACCGAACACCGCAAGCTCCCTGTATAGATGATGTACTATCCAGGACCGCAAGCTCCCTGTATAGATGATGTACTATCCAGGG
p7c1	tni-mir-204b	0.021	-11.1	TATGTGACCTATGGACTTCCCCTGGCTGGTTGCCCAGTTGTCATA
testp1b4	fru-let-7h	0.022	-27.1	TGTGAGGTAGTAAGTTGTGTTGTTGGTGAGATAACTATACAACTTACTGCCTTCA
p8h11	dre-mir-30d	0.022	-169.3	TGCGTTGCCGCACCGTTAAACAGCGGCGACCAGCCTTCCGGCCCTTTACCGCGCTCAACAATCGGTTTGCCCGCGCAGCCGTTCGCCAGTGGTTTATCTTCAATACGTACGTCATAGTAGAACTGGGTAGTCGGGTCGAACATACAGGAGTTGATGTAGTCCGCGAGCTGCTGTGCCAACTGGCGATAGCGTTTGGCCTCTTCTGGCTTACCGAGGATGGTTGCCATCTCCGCCAGATAATGGTTATCGCTGTACATATAGCTGGCCTGATCCACCGACTCCTGCAATAGCGAGTAGCCCAGCAACGTTCCGTCCTGACTGCGGTTTTCGGCGAATTTCACCGTCCAGTCGCTACGTTTGCCGCCATTAGCGACATATTTATCCAACTGTTCTTTGTCG…
p4b4	dre-mir-19a	0.023	-15.3	TAGCAGGCCACCATCAGTTTTGCTGGAGGGCACCCTAGCAGAGAACTGCACCAA
p7d10	dre-mir-146b-1	0.023	-116.9	TGCATCCAAACTTAAGAACTGAACAGTTCTCAAAGCCAAGAGCAGTTCTCAAAGCCAAGAGCGCTCTTGGCTTTGAGAACTGCATCTCATTCTGTAATCAGACWAATGTTTAGGAAGTCACTTTGGATGTAAAGTCTCCATGTGTGAGGCATGWTACAYGTGACRTACAGTATTTGCATATGCATTTGATTTTTGTGTTGTGTGTGTTCTCCCCACACAAAAAGRGCTGCATTATAAGAGTCATGATTCAGYTGATTCCATTTCCAAGTTCAGTTCTTAAGTTTGGATGCA
p7g2g6	dre-mir-462	0.023	-9.7	TCTCAATGAGCTCCTGCAAGATCTCAAKGAGGTTCCGTTACCATCCAGACA
p8d9	dre-mir-735	0.025	-11.7	TGGCTGGTCCGAAGGCCCGCTAAACTTGACCAGTC
p4b6	dre-mir-19a	0.028	-34.8	TAGCAGGCCACCATCAGTTTTGCTAGCAGAGACCACCACNAAACTGATGGTGGCCTGCTA
p4e8	dre-mir-107	0.028	-11	TGTGCTCTGAGCTTCTTTACAGCAGACAAGTACAGGGCTATCACCGCA
p5e4	dre-mir-100-2	0.028	-11.2	TACAAACCCGTAGATCCGAACGGGTGTCTATAGGTATCTGTCTGTGTGA
p7a11	dre-mir-206-2	0.028	-13.2	TGATGATGATGAGATCTCACTGAAGGATGATGATGAGATCTCAATAAGCAACAGCCAACTCA
p7c10	dre-mir-499	0.03	-35.6	TTGAGAGGGAGGCAGTTAAGACGCAGTGGTATCAACGCAGAGTACGCGGGTGGGATCTCCAACATCCTGGAGGAGCTGGTGGTGCAGCCTCTGCTGGCTCCTGTTCTGAGTA
p3c12	gga-mir-1813-2	0.032	-32.7	CGACGTCGCATGCTCCCGGCCGCCTGCAGGTCGACCATATGGGAGAGCTCCCAACGCGTTGGATGCATAGCTTGAGTATTCTATAGTGTCACCTAAATAGCTTGGCGTAATCATGGTCATAGCTG
p4b1	dre-mir-19a	0.032	-8.9	TAGCAGGCCACCATCAGTTTTGGTTTTATTTAGCTAGCAGAGAACTGCACCAA
p6b5	dre-mir-34c	0.036	-15.5	TTGCTGTGTGGTCACCAGGTGAAGGCTAGTACTACCAGGTGAAGGCTAGTA
testp1a5	fru-let-7j	0.04	-9.5	TGCAGTCATCTGTACAGTTAGCTCGCAGTCATCTGTACAAAAAACTACCTCAGACA
p5h5	dre-mir-22a-1	0.04	-14	GCCGACCTACAGCAGTTTCAGCTGAAGAACTGTTGTGG
p2g12	tni-mir-210	0.041	-13.2	GTTAGCCGCTGTCACACCTGGTTAGTCAGTGGCTCACCTGA
p9c7	dre-mir-723	0.042	-3.5	TCTGTGCTTATCTCTACAAGCAACTGTCTTTATCTCTACGCAA
p8b4	dre-mir-454a	0.044	-15	TCTGAAGGTACAACCTAAAACCATCCTAATTCTAGGGTCCCAAGAATTAGGA
p8f11	dre-mir-145	0.044	-31.5	TTCAGTCTTCATCATTTCCTCATCGTCCACTGTTGATAATGTTACTCTTATCAAACTCTGGTCAGTCACTCCGCTGTCTTCAGTGTGCCTTCCCCGCGTACTCTGCGTTGATACCACTGCTTGTTGGGGGTGGACTACTGAA
p6f7	dre-mir-19d	0.045	-16.5	TGTTGTGTGGCGGTCAGCTGAGCGCTGCGCTACA
p9e10	dre-mir-729	0.045	-34.1	TCATCACCATTCTGTAACCCAGGAAGATGGTGCAGCCAGAGTTACGGGGGGATTCGCCAGACTCGTTACACTCATTTCCTTCAGCCTCCACTGGCTCCAGACGCTTCTCTATCATGTAGTTGATCTCCTGGATGGCCCTTGACGA
p5c2	rno-mir-17-1	0.046	-35.8	TGTATTGTCAAAGTGCTTACAGCGGTGCTGGGGGCGCTTGCGGCGGTGCTGGGGGCGCTTCTGGCGGTGCA
p6g3	dre-mir-31	0.046	-70.8	TGAAGAGATGGCAAGATGTTGGCAGAAATGCCTCCATATTGCCATTTCAGAAATGGCAATATGGAGGCNTCTCTTCCCAACATCTTGCCATCTCTTCA
p7d2	mmu-mir-466f-4	0.046	-58.5	CATCTCCGTCTCTCCCAATCAGACACCTGACTTCATGCGCAGATGCTCAAGCACACATTCAAGCAAAAAGACACACAGACACGCTGGACGGGGTTTTTTTGCTTCTTTTGGGGATTGGGAGAGACGGAGATGA
P1E12	dre-mir-338-1	0.047	-27.4	CCCGCAACAAAATCACTGATGTTGTTGCAGGGAGAATCCTAATCCCGCGGCCATGGCGGCCGGGAGCATGCG
p7g3	oan-mir-1419f	0.049	-5.1	TATCTCAATGAGCTCCTGCAAGTGCCACTGTCTCCAAAGTCGTTCCGTTACCATCCAGA
P2A5	dre-mir-216b-1	0.051	-24.7	CNGGCAACTGTGGCCAGTCTTGTAGTGAGTGCTCCCCCGCGTACTCTGCGTTGATACCACTGCTACCTGAAGAGATTGAGCAGTCTGTA
p2c5	gga-mir-193a	0.052	-13.9	TCTGGGACTTTGTAGGCCCGCAAAGACCCAGC
p1d10	oan-mir-218	0.055	-12	CCATGGTGCTTGACAGAACAAGCACAAAGGAACAACCCA
p9d12	dre-mir-731	0.059	-15.1	TTGATGCTGATCTGGAATGACACAAGCAGAGGTGTCAACGCAGAGTACTTTTTTTTTTTGTCAGCCA
p1e1	tni-mir-218a-1	0.061	-12	GGTCCCTGGCGCTTGAGACAGCCGTCAAGCACAAGAGACAGCCGA
p6f8	dre-mir-27a	0.061	-46.7	TTCTGGATATGATGTCTGCTGAAGAGCTTTGRTAATCAGTCCAAAGCTTTGGAGTAGCAGCTCTCGCAGTGGACTTTTCCACCATGGAGGAACATACTGTAGAGAAGGTCTCCCATAGGCCTACTACACACAGCACACTCGAAATCAGCCAGA
P1H12	tni-mir-217	0.062	-31.6	ATGCTGATGNCAGTGCATCAGGGTCTGGAATATTTTCAGGTTTGTCCCAGTCCCCCGCGTACTCTGCGTTGATACCAGTTCCTGATGCAGTATCATCA
p2b4	dre-mir-194b	0.062	-10.2	GCTCGCTGGGTGTAACAGCGGCCTGCAGAGAGTCCACC
p6e2	tni-mir-19b	0.064	-13.2	TGCTGCCACAATCAGTTTTGCAAACCAGCAAAACTGACCA
p2d1	dre-mir-460	0.066	-13.6	CAGCTCCTGCaTTGTACACACCAATGTGGATGCTGTGGAG
P1F4	dre-mir-214	0.078	-24.2	TGCCATCTGTCTGTATGACAAAACCAAGTGTGTGGTTTTGGCGAGAGACCTAATCCACTAACCAGAGAACACGTGTAGACAGGCAGACAGACA
p6c9	dwi-mir-34	0.079	-15.9	GTTGGTCTGTAGGCAGTGGTTGGTCTGCCAACACAACAACCTACAA
p4h1	tni-mir-15a	0.082	-14.5	GCGGCAGCACAGCATGGCTGCTACAGCATCACCAGCTGCTACAGCATCACCAGA
p7b4	dre-mir-206-1	0.089	-29.2	TGAATGTTGCCTCTTGTGAAGACCAGACTCAGGAGATAAGTCCACCACAGGCCTCCTCTCTTTTTCCCTTGGTCCCGCGTACTCTGCGTTGATACCACTGCTTGGAAGTGTGTGGTTTCAGGA
p8d1	dre-mir-430a-4	0.089	-18.2	TTCACTTGAAACTACCCCAACTCACTTGTGAAAGCCTGCCGTCAGGCTTTCACA
p7h1	dre-mir-459	0.09	-65.4	AACCTTAACCCCAGAACAGAGAAACCTTAACCCCTTGTTACTGAGAGCAAGAGGCTCTTGCTCTCAGTAACAAGCCTCTTGCTCTCTGTTACTGGGGTTAAGGTTA
p8d5	dre-mir-430a-4	0.09	-12.5	CCGTCAGGCTTTCACAAGCCGTCAGGCTTTCAAGTGAGTTGGGGTAGTTTCAAGTGAA
p2b2	hsa-mir-1298	0.094	-39.3	GACTCTCTGCAGACACACTCTCTCAGTTGCAAAGTTGTTCTGGTTCCCCAAACACCCTCCGTACTTAAACATCTCACAGCTCATTGAGGAGGCGTTGTAATAGTAACGCTGGTGCATCCCAAAACATGGTCCTGTCTCTGGTGCTGCTCCACAGGCCACTGTTACATCCAGCGCGCA
p5h11	rno-mir-129-1	0.098	-54.7	TTCTTTTTGCGGTCTGGGCAAGCAGTGGTATCAACGCAGAGTGAGTGGAAGAGCTTTGAGTCCTGGATGCGTTACTGGCTGATCTTCCAGATGGCCCAGCAGAAGCCCTTACCCCAAAAAGGCCCAGACCGCAAAAAGA
p5h2	tni-mir-22a	0.12	-17.6	GCCGACCTACAGCAGTTGAAGAACTGTTGTGGCAGCTGAAGAACTGTTGTGGA
p5h9	odi-mir-31	0.12	-9.9	TACAGGCCGGGACAAGCGGTTGGCATTGCTACCACTCCCAACA
p7c9	ptr-mir-345	0.12	-32.7	TTGAGAGGGAGGCAGTTAAGACCACACCCCTCTTCATGACCCCTCCTCTAACACCACCCAACGAGGCGGTGTCAGCAGCCTTCAGCGCTGAGCTGGCTCCTGTTCTGAGTA
p8a4	dre-mir-363	0.12	-12	TCAAACGCAGGTAATGGAATCCATTACCACCCGAAAACAGCAAGACACCCGAAAACAGCAACACCCGAAAACAGCAAGAC
p8b5	dre-mir-454a	0.12	-48.5	TCTGAAGGTACAACCTAAAACCCCTAATTCTTGGGACCCTAGAATTAGGATGGTTTTAGGTTGTACCTTCAGA
p2b5	dre-mir-194b	0.14	-21.4	TGCGCGCTGGGTGTAACAGGAAGTGCAGAGGCTAATGCCTTCAGCGTGCTGCAGAGAGTCCACCA
p2b7	dre-mir-199-3	0.14	-16.4	CCAGCCCAACCAACGCGCGTTGGTGAACACTGGGCAGGCGA
p7b8	ath-MIR159c	0.16	-55.4	TTCATGTGACCTGTGGACTTCATGGTGGACAAAGTGGTGACACCTTGATGATCATGTAACATCACAGTCTGAGTTCTCATGGTGATCCAATGAGGCCTCTGCACCACCTGTGTATCCTCGTCGACTGTCTCTAGACTTCATCCTCTCCTCTCGTAGGTTAGGTGTGGAAACCATACTTGCAGGCGTCATCATTCGCA
p5a4	fru-mir-10d	0.18	1	CACCGCCCACAGACCCCTCAGACGACGATCCACCTCAA
testp1a7	tni-let-7j	0.19	-10.6	GTGATTGCAGTCGCCTGTACAGTTAGCTCAGACCTGTACAAACAACTACCTCAGACA
p4f7	dre-mir-18b	0.19	-10.5	TCCAGAAGGGGCACCCAGGCCAGAAGGAGCACCTTAGCAATGCACCTTANC
p4d9	dre-mir-30c	0.2	-35.7	TCTTCAGGGAGTGTAAACATCCCACTGAATAATTTGATTCAAAGATTTTCAGTCAATGTGGGACTGTTTGCACTCCCA
p8f1	dre-mir-99-2	0.2	-6.2	CTTGTCACAAACCCGTAGTGGGTCTCTGTCACTGTGA
p5h6	fru-mir-22a	0.21	-13.3	CCACAACAGTTCTTCAGCTGAAGAACAACTGCTGTAGGTCGGCA
p8h7	cel-mir-73	0.22	-70	TGCTACGGCCCGCGTGACTACCTCTCTACCTTCCTGAAAATCGGGACTATCGTCGGTCTGGCGGTAGGCATTTTGATTATGCGCCCGACGCTGACCATGCCTGCGCTGACCAAATTTGTCGATGGCACTGGCCCGGTATGGACCGGTAACCTGTTCCCGTTCCTGTTTATCACCATCGCCTGTGGCGCGGTGCCTCGGCA
p5a6	ppt-mir-1045	0.24	-4.3	TCAGCGCCCACAGACCCCCATCAACCAGCACTTCGCCATCCGCCAGGCCCATAATCAGACGACGATCCACCTCAA
p8h12	cel-mir-42	0.24	-41	GCCGCACTAGTGATGCTACGGCCCGCGTATTCCGCGAAAAAGGGGTAACCACCAACAAAGCACCGGGCGATGATGAAATCCTGAAAAACACCGTCGATTTTGTCTCTTTCAGCTATTACGCCTCGCGCGGTGCCTCGGC
p6c10	dre-mir-34b	0.25	-29.6	TAGGTTGTTGTGTTGGCAGCCAGGGGCTTGACGTGCTCCTCCACCCGCGTACTCTGCGTTGATACCACTGCTTACTGCCTACAGACCAACCA
p9b8	dre-mir-725	0.27	-26.8	CTGCAGTGCACATTGCTAGCTGTAGTGCGGTAGTGCGCGCTGCAG
p4h6	oan-mir-24	0.28	-15.1	TCCCTGTTCCTGCTGAACGGGCGCGGGGGGCA
p2c3	cfa-mir-193a	0.3	-17.2	TCTGGGACTTTGTAGGCCCAACCCGCAAAGACCCAGCA
p8d3	dre-mir-430a-23	0.3	-39.2	TTCACTTGAAACTACCCCAACTCACCTGAAAGCCTTGTGAAAGCCTGACGCCGTCAGGCTTTCACAAGCCGTCAGGTTTCAAG
testp1f7	dre-mir-124-2	0.31	-34.3	TTCTTCGTGTTCACAGCGGACAGACACGTCCAGGTCAGAGTCCTGATCCATCAGATGGATCCATGTCCCGCGTACTCTGCGTTGATACCACTGCTTCGGTGAATGCCAAGAGAGA
p4a3	dre-mir-29b-3	0.31	-28.4	TCTCCAGAAGCTGgTTTCACTCCAGAATCAGGTTCTTGGGGGAAATCAGTGTTCTTGGGGA
p4g2	dre-mir-125b-2	0.32	-25.9	GGCCGANGTCGCATGCTCCCGGCCGCCATGGCCGCGGGANTCTCTCCTTCCCTGAGACCGGGTTGGGTTCTCGGA
p7h7	vvi-mir-319c	0.32	-40.1	TGCCTGACAGAAGCAGCGCGGGAGGATCGCACCCTTGGCCATGGACATCAAGCTTAAGCTCCAAGATATCTTCGAGGTCATCGCAGCCACCGTCACCAAGAACTAAACCCTTCTCCGGCCTGCTCCCGTCAGACAA
p7b7	dre-mir-204-1	0.33	-24.9	TCATGTGACCTGTGGACTTCTGAACAGACTGATGCCGTTCAGCCCCCCGCGCACTCTGCGTTGGTACCACTGCTTCAGGCGTCATCATTCGC
p5e7	dre-mir-25	0.36	-13.5	TTTGAGAGGCGGAGANTTGCTGAGAGGCGGTCTGACAGTGCCGA
p9e5	dre-mir-730	0.38	-39.5	TGGGTTCTCCGGTCTCCTGGAGGCTAGGGGACTCGTTCTCCGGTCTCCTACGGGAGGCTAGGGGACTC
p2b8	dre-mir-199-3	0.44	-54.1	CCAGCCCAACCAACGCGCGTTGGTGAACACTGGGCAGGCGAACACTGGGCAGGCGAACACTGGGCAGGCCCAGCCCAACCAACGCGCCGAACCCTCGCTATGAAACAGCCTGATTTGTCTTGTCGGTGCCAAACTGTACACACGCTAATGGAACACTGGGCAGGCGA
p8f4	dre-mir-99-2	0.51	-41.5	TCACAGTGACAGAGACCCACACTTGTCACAAACCCGTAGCACTTGTCACTGTGGGTCTCTGTCACTGTGA
P1G9	dre-mir-301a-1	0.52	-32.1	GACAGCCAGAGCACCTGTTAACAGCCTGTTAACAGGTGCTCTGAGAGCAGCAAAGCGTCTGAGAGCAGA
p2c10	gga-mir-1732	0.52	-34.1	GTGCAGATGGCAGCGCTGCTGTCTGCACAGCGCtgcaatCTGCACA
p8h9	xtr-mir-15c	0.52	-93.9	GCTATGCATCCNACGCGTTGGGAGCTCTCCCATATGGTCGACCTGCNNGCGGCCGCACTAGTGATGCCGAGGCACCGCGCTTTGGCACAGAGACCTTCTCTGTATCCCACCTGGAGCACAGGGAAGACGGGGATGGAGGCAGCTCTTACTCCAGCACCACTCACGCGCAGGGCGTCTCGAAAGACAACTTCACAGCTCCCACCACACATGAAATAATGGTTTCTGGTACCAAGGGGATTCAGAACTAACATCTACGCGGGCCGTAGC
p5b5	dre-mir-135b	0.57	-32.5	TTGCCCCGTATGGCTTTTTATTCCAAGCAGTGGTATCAACGCAGAGTACGCGGGGCCGGAGAAGAAGAAGAAGAAGATGACAAAGACGCCAGCAGCTTGTTTCTGGACGGGGGTGGGGGCCGTGCGCA
p5b2	bta-mir-365	0.59	-76.6	TGCGCACGGCCCCCACCCCAGCAACATTGAAACCTCATTCAGATATTTTTAGAAGCTTGTCTGTCTCAAAATAACCTGATCGTCCTCAACCTGTCTCAGTTTCATCCCCGGACTGTTTGAGGAGAAGCCGGCAGTTGCTGAAACGTTTTTTATTGACAATTACTTGCTATTCCAAATTGGCCTTGTAAACCACACATTTACTTGAAAAGTTAATTCGTATGTTTTGGGAAAATGCTGGAGATGTGCTGGAAGATGTTTTGCATCGAGAGCAGGACGTATTTAAAGACAGGAATAAAAAGCCATACAGCGCAA
P1G8	dre-mir-301a-1	0.64	-76.6	CTGCTCTCAGACGCTTTGCTGCTCTCAGAGCACCTGTTAACAGCNTCCCGCGGCCATGGCGGCCGGGAGCATGCGACNTCGG
p9c6	sme-mir-8b	0.64	-64.5	GGCTGTTTTGTTAAATGTTTGCAGAAAAGTAGTGTATGTGACATTTGAACACCTGTGGTTAGTTTCTTGGGGCAGGTTGATCCAATATGATTTCATGAAGGAGAATGGCAGCTGCCTTTTCCATACTAGTGCAATTCATGTCTTGCACACTCTTTGTTACTTCATGGGAAGAGTACTTTTTAGTTTAAAAGCCTCTCCAGAGATATATTGTGTCAAACTGATGCCCTCCCTTTAAATCCAGTCTGCTGA
p6a6	fru-mir-458	0.65	-7.2	AAACAGCTATGACCATGATTACGGATTCACTGGCCGTCGTTTTACAC
p4b10	fru-mir-23a-1	0.78	-55	TGGGAGGGTTCCTGNNGCAGTGGTATCAACGCAGAGTACGCGGGCAAAGGCTACATCTACATGGCCAAAGACAGAAAGAACCACTGTGGAAATCCCTGGCAATGTGGAAATCCCTGGCCAGGAACCCTCCCA
p6a4	ath-mir-404	0.86	-85	TGTCATCACTCGCTCACGATACGCTGGCTGATGCTGGGCAGTTTGGTGAGCAGCATCTGGAAGACGGGCGGTGGCAGAGTCTGCTGCAGGACCTGCAGCAGCTGCTGAGGCTGACCACACACCGCAATGGCGTTGGTCAGGTGGTCCACACCTTTCTCATAGCCCGCGTACTCTGCGTTGATACCACTGCTTTGGAGTGAACGGGATGAC
p5f12	cfa-mir-125a	1.3	-14	CCTCACCTGTGACCGTTGGGGGTCTCAGGGACAA
p6a12	ptr-mir-567	1.4	-6.6	TGGCGGCAGGACTTAACTGTACAATGACAATAAAGCCTATTCTATTCTAAAAAAAGAAAAAAAAAAAAGG
p8h10	ame-mir-263b	1.4	-108.2	GCCGAGGCACCGCGATAACGAAAACGTCAATCATCGACCAGCGGCCTACAAACTCAACAACTTCATAAATCAAATGCATCCTTTCACTGTCGCGCTTGCCATGCCCTTTGGCATCCCAACACAGCCACGCGATGGCGATCATCTTTAACGTTGGCACCATAATACTGGCCAGAAAGATCACCGCAGCGACGGGATAAGAGCCTTCGCTCCATAACAGAATGACCCCAGCGAGAATCGTCGACGGCATCTTCNANCCTAATAAATCCGTCACCATGATGGGCAAAATATTAGCCGGAAGATACAGCATGATGGACGTTACAAGCAGCGCGAGTGTCCACTGCAGGCTGTTTCTACGCCGAACGTACCCTTTGGTACTACAACGCGGGCCGTAGC
p4f11	dre-mir-18a	1.5	-58.4	TCCAGAAGGAGCACCCAGGTACGGCCTTATGCACCTTAGCACAAAGCAGTATGCTAAGGTGCATTTGACGTTCTGCAGAGTGATACCTGGGTGCCCCTTCTGGA
p5a3	fru-mir-10d	1.6	-29.2	TTGAGGTGGCTCGTCGTCAAACGAAGTGTCGAGTTGTTGCTGCCCGCGTACTCTGCGTTGATACCACTGCTTGGGGTCTGTGGGCGCTG
testp1c12	gga-mir-1685	1.8	-21.2	TAAGCAGTGGTATCAACGCAGAGTACGCGGGGCAGACGACAGGGACATGGGGGACCTCTGAAGACCAAACTCCATCCACCATCGACCCAGTACCT
p2b3	tni-mir-194	1.8	22	CNTGGCCGCGGGATTGCGCGCTGGATGTAACAGGGCAGATGCAGCCATTGGTAAACTGGTACTGCAGAGAGTCCACC
p3e2	mml-mir-223	2	-41.8	GGTGCCACCCTGGTGGAGGAGGTCGACTCTCCCACTCGGCGCTCTCCATCATCTGCTTGGCCATGCGCTCGGCGCTGCACTGCTCCCTCTTCTGCTGCACCAGCTGCAGCACACAA
p1b12	cin-mir-216	2.5	-96.6	ACATGTCCGGGAGGAGGAAACCTTCATACTGCAGCATCAGCTCGTCAGTGATGGTCATTGTCTCCAGAGCTCATTGTCAGCTCAGATAAAAACAGTTTATAGTAGCTGCTGTGTGACCTGATCTGACCCGGTGCTGCAGCAGTGTAGTTCTGTCAGTTCAGGTTTAAAGATGAGCTGTTTGAAATGAATGTGTCCACTCTGTGTAAAGGAACATATGTAATTAATATTTCCTGTTCTCACATGTTGATTTGTTCCTTGATAAAGTGTCAGACAGGATGAGGGTAAACTGTTGTGTAGATAAACACTGACACACACTCTTGTGTTGCAGCCAGTG
p6h8	osa-mir-812a	2.5	-108.5	AGTGATTACCACAGAGACAGAGACCAGTCNNANNNGTTCTACACAGCAGCTGAGGACAGTCATCAAATCTGTCTGGATGATCAGGATATGACTGATCCTCTCCCCATGTCACCTTCCTGTTGTTGTCAGACAGTTTGAGTTTTCTGTTCACTGTGTTTGTGTCCAGTTCCAGTTCACAGGCGTCTGATGGAGAGAACAAGACACAACACAGCTGCAGTTTATCATCTGTTTAATCAAGAAAATGTAAAAATCTGTGTTCTAATGAGTCAAACTTAAAACACACTCACACTTCCTCACACCAGGTCTCTGTCTCTGTGGT
p9e4	tae-mir-159a	2.6	-45.7	GCCGCACTAGTGATTTGGTTCTCCGGTCTCCTGAGCAGACTCGGCCTCCTGGGATATCTGCCATTGGGGTTTGATTCACCGCAGCTGCTGAACCACCACCCGCGTACTCTGCGTTGGGAGGCTAGGGGACTCA
p9b11	oan-mir-107	2.9	-53	TCTGCAGTGCACATTGCTAGGTTACAGAGAGATCATAAGTTTGCGTTGGTCACTTTCTGTTGGGCTGGGCTGCCATGTAAAGAGCAACCAAACAGTAGAGAGCGCCTCCTACAGTGAGAGCCATGGTAGTGCGCGCTGCAGA
p4b9	eca-mir-23a	3	-28.7	GGAAATCCCTGGCAATGCAGTGGTATCAACGCAGAGTACGCGGGTCATCTGCCGACTCATTCCAAAAAACATCCACACGGGTCGCCAGGAACCCTCCCA
p6f5	vvi-mir-164b	3.4	-42.2	TGTTGTGTGGCGGTCAGAAGCAGTGNTATCAACGCAGAGTACGCGGGGGAACAAGAAGTACCGTGCTCTGAGGTTGGATGTTGGAAACTTCTCATGGGGCTCTGAGCGCTGCGCTACA
P1F3	bta-mir-2360	3.5	-12.7	CGACGTCGCATGCTCCCGGCCGCCATGGCCGCGGGA
p2h7	rno-mir-218-2	4.5	-44.3	TTCTCCATCTTNCNAGGCAGGGGCAGCACGGGCACGGTGTTTTAGCGGGTTCTGCTTCAAGAGGAACAAGTGGAAACCATCGCTGACTCCTCCATGCAAGCACGTATTTACACTGAGCGAGCGGTGTTGTGCTGTACTTACGAAAGTCTGTAAAACGAAAAAAAAAAAAAAAAAA
p1b8	tni-mir-187	8.9	-38.1	ACACAAGTGCAGTTCTGTACAGTTTTGAAAAAACAAAAAACAATCTGAATGTTTCCTTTCATTTCGTTCTTTGGTTTTAAACCTTCTTTCTAATGACTTAAATCTTTTAGTCATATTTAGTGTGTGAGGAAGATTATTGCTAAACCTTTTTGGTGTCAGATATGTTTTGGGGTGTCCTGTGTTGCAGCCA
http://www.mirbase.org/cgi-bin/blast.pl		<100bp
http://blast.ncbi.nlm.nih.gov/Blast.cgi		>100bp
Prediction of Melting Profiles for Nucleic Acids Powered by UNAFold
http://frontend.bioinfo.rpi.edu/applications/hybrid/quikfold.php
