# Supplementary material for: Identification and Characterization of 63 MicroRNAs in the Asian Seabass Lates calcarifer
Source: PLoS One. 2011 Mar 11;6(3):e17537. doi: 10.1371/journal.pone.0017537 (PMC3055879; doi:10.1371/journal.pone.0017537)
Supplement: Table S3 — Novel miRNAs in the Asian seabass that are homologous to known miRNAs from other species. (XLS) [file pone.0017537.s005.xls]

## Sheet: Sheet1
	Table S3. Novel miRNAs in the Asian seabass that are homologous to known miRNAs from other species
Gene family	lcal-miRNA	Sequences (5'-3')	Conserved species	Best matched miRNA*	E- value
let-7	lcal-let-7a	UGAGGUAGUAGGUUGUAUAGU	78	eca-let-7a	3e-07
let-7	lcal-let-7b	UGAGGUAGUAGGUUGUAUAGUG	78	eca-let-7a	3e-07
let-7	lcal-let-7c	UGAGGUAGUAGGUUGUGUGGUUGA	25	cfa-let-7b	1e-07
let-7	lcal-let-7d	UGAGGUAGUAGUUUGUAUAGU	66	tni-let-7g	3e-07
let-7	lcal-let-7e	UGAGGUAGUGGGUUGUAUAGU	40	odi-let-7d	2e-05
let-7	lcal-let-7f	UGAGGUAGUAAGUUGUAUAGUU	52	eca-miR-98	2e-05
let-7	lcal-let-7g	UGAGGUAGUAGGUUGUAUAGUU	86	eca-let-7a	9e-08
let-7	lcal-let-7h	UGAGGUAGUAGGUUGUGUGG	13	cfa-let-7b	1e-06
let-7	lcal-let-7i	UGAGGUAGUAGGUUGUGUGGU	25	cfa-let-7b	3e-07
let-7	lcal-let-7j	UGAGGUAGUUGGUUGUAUAGUU	45	aga-let-7	3e-07
let-7	lcal-let-7k	UGAGGUAGUAGGUUGUGUGGUUU	25	cfa-let-7b	9e-08
let-7	lcal-let-7l	UGAGGUAGUUUUUUGUAUGGUUA	2	tni-let-7j	9e-05
let-7	lcal-let-7m	UGAGGUAGUUGGUUGUAUGGUU	19	tni-let-7d	9e-08
let-7	lcal-let-7n	UGAGGUAGUAGAUUGUAUAGUU	60	eca-let-7f	9e-08
let-7	lcal-let-7o	UGAGGUAGUAGUUUGUAUAGUU	86	eca-let-7a	9e-08
mir-1	lcal-miR-1a	UGGAAUGUAAGGAAGUAUGUAU	24	eca-miR-1	2e-05
mir-9	lcal-miR-9a	UCUUUGGUUAUCUAGCUGUAUGA	47	eca-miR-9a	2e-08
mir-9	lcal-miR-9b	GUCUUUGGUUAUCUAGCUGUAA	45	eca-miR-9a	1e-06
mir-17	lcal-miR-20	UAAAGUGCUUAUAGUGCAGGUAG	72	eca-miR-20a	2e-08
mir-21	lcal-miR-21a	UAGCUUAUCAGACUGGUGUUGGCA	3	tni-miR-21	3e-08
mir-21	lcal-miR-21b	UAGCUUAUCAGACUGGUGUUGGC	21	tni-miR-21	2e-08
mir-21	lcal-miR-21c	UAGCUUAUCAGACUGGUGUUGG	21	tni-miR-21	9e-08
mir-23	lcal-miR-23a	AUCACAUUGCCAGGGAUUACCAC	62	bta-miR-23b-3p	2e-08
mir-23	lcal-miR-23b	AUCACAUUGCCAGGGAUUUCCAA	39	oan-miR-23a	9e-08
mir-23	lcal-miR-23c	AUCACAUUGCCAGGGAUUUCC	39	eca-miR-23a	3e-07
mir-27	lcal-miR-27	UUCACAGUGGCUAAGUUCUUC	40	dre-miR-27d	3e-07
mir-29	lcal-miR-29a	UAGCACCAUUUGAAAUCGGUUA	62	eca-miR-29c	9e-08
mir-29	lcal-miR-29b	UAGCACCAUUUGAAAUCAGUGU	61	eca-miR-29b	9e-08
mir-99	lcal-miR-100	AACCCGUAGAUCCGAACUUGUGA	56	eca-miR-100	9e-08
mir-101	lcal-miR-101a	UACAGUACUGUGAUAACUG	23	eca-miR-101	4e-06
mir-101	lcal-miR-101b	UACAGUACUAUGAUAACUGAC	3	tni-miR-101b	1e-06
mir-103	lcal-miR-103	AGCAGCAUUGUACAGGGCUAU	46	eca-miR-103	3e-07
mir-124	lcal-miR-124a	UAAGGCACGCGGUGAAUGCCA	55	isc-miR-124	3e-07
mir-124	lcal-miR-124c	UAAGGCACGCGGUGAAUGCCAG	55	isc-miR-124	3e-07
mir-124	lcal-miR-124d	UAAGGCACGCGGUGAAUGCCAU	55	isc-miR-124	3e-07
mir-124	lcal-miR-124b	UAAGGCACGCGGUGAAUGCCAA	55	isc-miR-124	9e-08
mir-125	lcal-miR-125	UUUCCCUGAGACCCUAACUUGUG	45	eca-miR-125b-5p	4e-07
mir-126	lcal-miR-126a	UCGUACCGUGAGUAAUAAUG	16	eca-miR-126-3p	1e-06
mir-126	lcal-miR-126b	UCGUACCGUGAGUAAUAAUGCA	17	eca-miR-126-3p	3e-07
mir-128	lcal-miR-128c	UCACAGUGGACCGGUCUCUUUU	21	xtr-miR-128	2e-05
mir-128	lcal-miR-128a	UCACAGUGAACCGGUCUCUUUUU	21	xtr-miR-128	9e-08
mir-128	lcal-miR-128b	UCACAGUGAACCGGUCUCUUU	21	eca-miR-128	3e-07
mir-139	lcal-miR-139a	UCUACAGUGCAUGUGUCUCCAGU	10	oan-miR-139	9e-08
mir-142	lcal-miR-142a	UGUAGUGUUUCCUAAUUUAUGGA	11	eca-miR-142-3p	6e-06
mir-142	lcal-miR-142b	UGUAGUGUUUCCUACUUUAUGGA	12	eca-miR-142-3p	2e-08
mir-145	lcal-miR-145	GUCCAGUUUUCCCAGGAAUCCC	16	eca-miR-145	9e-08
mir-148	lcal-miR-152	UCAGUGCAUAACAGAACUUUGA	15	tni-miR-152	3e-07
mir-15	lcal-miR-16a	UAGCAGCACGUAAAUAUUGGCG	28	eca-miR-16	9e-08
mir-181	lcal-miR-181a	AACAUUCAACGCUGUCGGUGAGUUU	23	bta-miR-181a	7e-09
mir-181	lcal-miR-181b	AACAUUCAUUGCUGUCGGUGAGU	22	eca-miR-181b	1e-06
mir-182	lcal-miR-182a	UUUGGCAAUGGUAGAACCCACA	13	eca-miR-182	2e-05
mir-183	lcal-miR-183a	UAUGGCACUGGUAGAAUUCACU	25	eca-miR-183	9e-08
mir-183	lcal-miR-183b	UAUGGCACUGGUAGAAUUCACUG	25	bta-miR-183	2e-08
mir-184	lcal-miR-184a	UGGACGGAGAACUGAUAAGGGA	42	eca-miR-184	3e-07
mir-184	lcal-miR-184b	UGGACGGAGAACUGAUAAGGGAG	42	eca-miR-184	4e-07
mir-192	lcal-miR-192	AUGACCUAUGAAUUGACAGCC	26	xtr-miR-192	3e-07
mir-199	lcal-miR-199a	CAGUAGUCUGUACAUUGGUUA	10	eca-miR-199b-3p	8e-05
mir-199	lcal-miR-199b	CCCAGUGUUCAGACUACCUGUUC	22	eca-miR-199a-5p	2e-08
mir-8	lcal-miR-200a	UAAUACUGUCUGGUAAUGAUGAU	31	sko-miR-200	4e-07
mir-221	lcal-miR-221	AGCUACAUUGUCUGCUGGGUUUC	19	eca-miR-221	2e-08
mir-221	lcal-miR-222a	AGCUACAUCUGGCUACUGGGUCU	14	mdo-miR-222a	2e-08
mir-221	lcal-miR-222b	AGCUACAUCUGGCUGCUGGGUUU	15	eca-miR-222	9e-05
mir-724*	lcal-miR-724a	UUAAAGGGAAUUUGCGACUGUU	1	dre-miR-724	9e-08
*, For multiple best matched miRNAs with same E value for one lcal-miRNA, only one best matched miRNA name was presented.
